# Supplementary material for: A study on an efficient citrus Huanglong disease detection algorithm based on three-channel aggregated attention
Source: PeerJ Comput Sci. 2025 Jul 8;11:e2943. doi: 10.7717/peerj-cs.2943 (PMC12453638; doi:10.7717/peerj-cs.2943)
Supplement: Supplemental Information 1 [file peerj-cs-11-2943-s001.zip]

Archive with 15 entries (12 files):
- cs-108008-cs-108008-data/
- cs-108008-cs-108008-data/Citrus experimental statistics.xlsx
- cs-108008-cs-108008-data/Tab.4 Comparison of experimental results of the improved model/
- cs-108008-cs-108008-data/Tab.4 Comparison of experimental results of the improved model/yolov8s---results.csv
- cs-108008-cs-108008-data/Tab.4 Comparison of experimental results of the improved model/yolov8s-c2f---results.csv
- cs-108008-cs-108008-data/Tab.4 Comparison of experimental results of the improved model/yolov8s-powerneck---results.csv
- cs-108008-cs-108008-data/Tab.4 Comparison of experimental results of the improved model/yolov8s-powerneck-c2f---results.csv
- cs-108008-cs-108008-data/Tab.5 Comparison of experimental results for different models/
- cs-108008-cs-108008-data/Tab.5 Comparison of experimental results for different models/yolov5m---results.csv
- cs-108008-cs-108008-data/Tab.5 Comparison of experimental results for different models/yolov6---results.csv
- cs-108008-cs-108008-data/Tab.5 Comparison of experimental results for different models/yolov7x---results.csv
- cs-108008-cs-108008-data/Tab.5 Comparison of experimental results for different models/YOLOv8-ghost---results.csv
- cs-108008-cs-108008-data/Tab.5 Comparison of experimental results for different models/YOLOv8-p6---results.csv
- cs-108008-cs-108008-data/Tab.5 Comparison of experimental results for different models/yolov8s---results.csv
- cs-108008-cs-108008-data/Tab.5 Comparison of experimental results for different models/yolov8s-powerneck-c2f---results.csv
