# Supplementary material for: A study on an efficient citrus Huanglong disease detection algorithm based on three-channel aggregated attention
Source: PeerJ Comput Sci. 2025 Jul 8;11:e2943. doi: 10.7717/peerj-cs.2943 (PMC12453638; doi:10.7717/peerj-cs.2943)
Supplement: Supplemental Information 1 [file peerj-cs-11-2943-s001.zip › cs-108008-cs-108008-data/Tab.4 Comparison of experimental results of the improved model/yolov8s---results.csv]

epoch	train/box_loss	train/cls_loss	train/dfl_loss	metrics/precision(B)	metrics/recall(B)	metrics/mAP50(B)	metrics/mAP50-95(B)	val/box_loss	val/cls_loss	val/dfl_loss	lr/pg0	lr/pg1	lr/pg2
1	3.4941	6.0362	3.3616	0	0	0	0	3.3473	3.6465	3.2357	0.0032917	0.0032917	0.0032917
2	2.5356	5.1925	2.6909	0.41743	0.14468	0.05438	0.02406	2.4003	23.294	4.3451	0.0065922	0.0065922	0.0065922
3	1.5748	3.7677	1.8077	0.51232	0.10546	0.06588	0.04224	1.546	11.29	2.3002	0.0098597	0.0098597	0.0098597
4	1.277	2.8485	1.515	0.09956	0.2562	0.12064	0.08212	1.1849	5.9508	1.6074	0.0098515	0.0098515	0.0098515
5	1.0917	2.3085	1.3532	0.18094	0.35294	0.2084	0.16347	0.90572	2.6617	1.3309	0.009802	0.009802	0.009802
6	0.98392	2.0275	1.2607	0.23974	0.47936	0.29421	0.22488	0.89649	2.7679	1.3162	0.0097525	0.0097525	0.0097525
7	0.91834	1.87	1.2067	0.44565	0.47911	0.45041	0.36573	0.71452	1.6195	1.1414	0.009703	0.009703	0.009703
8	0.8642	1.7551	1.1652	0.37452	0.5852	0.45891	0.37704	0.66036	1.6349	1.1109	0.0096535	0.0096535	0.0096535
9	0.82382	1.6565	1.1394	0.44848	0.60605	0.50872	0.421	0.66536	1.5534	1.1083	0.009604	0.009604	0.009604
10	0.78949	1.5786	1.1062	0.44666	0.55668	0.51507	0.43679	0.62872	1.6162	1.0727	0.0095545	0.0095545	0.0095545
11	0.761	1.4866	1.0901	0.44061	0.58196	0.55721	0.46929	0.60522	1.46	1.0506	0.009505	0.009505	0.009505
12	0.74408	1.4287	1.0736	0.4629	0.58309	0.51786	0.44324	0.61911	1.7388	1.0784	0.0094555	0.0094555	0.0094555
13	0.72811	1.3548	1.0637	0.59486	0.61913	0.66631	0.58359	0.54325	1.3517	1.0073	0.009406	0.009406	0.009406
14	0.71783	1.3078	1.056	0.6032	0.69077	0.69986	0.62166	0.51668	1.0949	0.98255	0.0093565	0.0093565	0.0093565
15	0.70221	1.2265	1.0411	0.64258	0.64912	0.70103	0.61358	0.53142	1.1536	0.99327	0.009307	0.009307	0.009307
16	0.69823	1.1607	1.0468	0.59347	0.64099	0.66199	0.58092	0.53853	1.4279	0.99528	0.0092575	0.0092575	0.0092575
17	0.67836	1.0944	1.0296	0.65777	0.66786	0.72165	0.63495	0.52247	1.1001	0.99471	0.009208	0.009208	0.009208
18	0.67192	1.0707	1.0235	0.67172	0.7007	0.76717	0.68073	0.50827	1.0685	0.97316	0.0091585	0.0091585	0.0091585
19	0.66351	1.0151	1.0196	0.71544	0.71762	0.78891	0.69908	0.50925	0.95792	0.97149	0.009109	0.009109	0.009109
20	0.65317	0.9925	1.0108	0.71486	0.74543	0.80119	0.71864	0.48649	0.93894	0.94774	0.0090595	0.0090595	0.0090595
21	0.64098	0.97006	1.0064	0.76341	0.70547	0.82864	0.73663	0.50472	0.81668	0.95901	0.00901	0.00901	0.00901
22	0.64276	0.93593	0.99853	0.74731	0.73874	0.83427	0.74567	0.47116	0.86043	0.95182	0.0089605	0.0089605	0.0089605
23	0.63237	0.91694	0.99698	0.81081	0.71202	0.83073	0.73569	0.50695	0.82908	0.97024	0.008911	0.008911	0.008911
24	0.62694	0.89042	0.99328	0.75526	0.73624	0.82259	0.74789	0.46391	0.81703	0.94774	0.0088615	0.0088615	0.0088615
25	0.61901	0.87055	0.98398	0.81976	0.79399	0.87887	0.79268	0.4615	0.6945	0.93776	0.008812	0.008812	0.008812
26	0.61818	0.84668	0.98588	0.76358	0.84956	0.87048	0.7878	0.46347	0.7312	0.94492	0.0087625	0.0087625	0.0087625
27	0.6061	0.84072	0.98136	0.74573	0.76409	0.84274	0.75665	0.46718	0.85192	0.94816	0.008713	0.008713	0.008713
28	0.59965	0.80581	0.97613	0.80349	0.85964	0.91109	0.82097	0.46396	0.63361	0.93744	0.0086635	0.0086635	0.0086635
29	0.60434	0.7941	0.97678	0.84998	0.75972	0.88843	0.80038	0.47257	0.65413	0.94082	0.008614	0.008614	0.008614
30	0.58832	0.77017	0.97121	0.81879	0.80005	0.867	0.78388	0.4548	0.68501	0.93128	0.0085645	0.0085645	0.0085645
31	0.58362	0.76951	0.96815	0.8324	0.84962	0.91532	0.83501	0.43664	0.61166	0.92239	0.008515	0.008515	0.008515
32	0.59053	0.7631	0.96658	0.83964	0.7775	0.89363	0.81092	0.44639	0.66262	0.92956	0.0084655	0.0084655	0.0084655
33	0.5798	0.72498	0.96126	0.80991	0.83552	0.90831	0.82776	0.44429	0.63351	0.92727	0.008416	0.008416	0.008416
34	0.57672	0.72542	0.95695	0.84687	0.83154	0.91791	0.83685	0.43651	0.56802	0.92175	0.0083665	0.0083665	0.0083665
35	0.57377	0.71372	0.96159	0.82136	0.80868	0.88107	0.79836	0.44978	0.69444	0.92449	0.008317	0.008317	0.008317
36	0.5714	0.7088	0.95307	0.85721	0.82257	0.91391	0.83109	0.44346	0.62756	0.92236	0.0082675	0.0082675	0.0082675
37	0.56553	0.69334	0.95225	0.88237	0.8315	0.91993	0.84128	0.43103	0.53279	0.91437	0.008218	0.008218	0.008218
38	0.56486	0.69808	0.95192	0.84977	0.80782	0.90105	0.82863	0.42871	0.66212	0.91844	0.0081685	0.0081685	0.0081685
39	0.56497	0.6733	0.9511	0.86207	0.83937	0.92576	0.84235	0.44058	0.57379	0.92782	0.008119	0.008119	0.008119
40	0.55189	0.65397	0.94928	0.83439	0.82194	0.89903	0.82014	0.43651	0.62635	0.92343	0.0080695	0.0080695	0.0080695
41	0.55631	0.65537	0.94992	0.85495	0.88078	0.92563	0.83951	0.43809	0.51333	0.92024	0.00802	0.00802	0.00802
42	0.55542	0.652	0.93857	0.86512	0.86372	0.92775	0.85297	0.42455	0.51878	0.90973	0.0079705	0.0079705	0.0079705
43	0.55219	0.64224	0.94113	0.87774	0.85616	0.92944	0.85185	0.42341	0.5293	0.91138	0.007921	0.007921	0.007921
44	0.54242	0.62536	0.93684	0.83477	0.82966	0.90759	0.83396	0.42165	0.60068	0.90891	0.0078715	0.0078715	0.0078715
45	0.54114	0.61596	0.93648	0.86635	0.86529	0.92478	0.84836	0.42543	0.54269	0.90719	0.007822	0.007822	0.007822
46	0.54558	0.61427	0.9409	0.90612	0.89415	0.94733	0.87337	0.41914	0.46315	0.90544	0.0077725	0.0077725	0.0077725
47	0.53692	0.59826	0.93121	0.88743	0.87764	0.93778	0.86659	0.41212	0.4937	0.90305	0.007723	0.007723	0.007723
48	0.5345	0.60322	0.93412	0.86273	0.8948	0.93345	0.8635	0.41228	0.49427	0.90317	0.0076735	0.0076735	0.0076735
49	0.53441	0.59242	0.92942	0.87763	0.88335	0.94115	0.86924	0.41111	0.50112	0.90532	0.007624	0.007624	0.007624
50	0.52952	0.58356	0.92981	0.8673	0.87946	0.93293	0.85749	0.41091	0.49869	0.90435	0.0075745	0.0075745	0.0075745
51	0.52697	0.56962	0.92703	0.90249	0.90076	0.94908	0.87344	0.41579	0.45907	0.9037	0.007525	0.007525	0.007525
52	0.5243	0.57098	0.92668	0.89574	0.87389	0.93139	0.86319	0.40685	0.49293	0.90148	0.0074755	0.0074755	0.0074755
53	0.52766	0.56637	0.93	0.84864	0.90913	0.94511	0.87194	0.40301	0.49637	0.89904	0.007426	0.007426	0.007426
54	0.52101	0.5574	0.92799	0.88267	0.86479	0.93416	0.86586	0.39596	0.54717	0.89205	0.0073765	0.0073765	0.0073765
55	0.52675	0.55538	0.92433	0.87223	0.89191	0.94103	0.87022	0.40673	0.51111	0.8946	0.007327	0.007327	0.007327
56	0.51826	0.55232	0.92087	0.88242	0.89467	0.9405	0.87377	0.40133	0.47716	0.89289	0.0072775	0.0072775	0.0072775
57	0.51428	0.54481	0.92517	0.90601	0.89891	0.94996	0.88362	0.39831	0.43417	0.89287	0.007228	0.007228	0.007228
58	0.50907	0.53045	0.91691	0.88207	0.87071	0.9431	0.87819	0.39518	0.48691	0.89198	0.0071785	0.0071785	0.0071785
59	0.50906	0.52735	0.91767	0.88852	0.91059	0.94295	0.87697	0.39358	0.46288	0.89055	0.007129	0.007129	0.007129
60	0.51116	0.52665	0.91926	0.91193	0.89639	0.94494	0.87191	0.40872	0.43125	0.90191	0.0070795	0.0070795	0.0070795
61	0.50277	0.51458	0.91398	0.90937	0.90899	0.94918	0.88299	0.39391	0.42125	0.89532	0.00703	0.00703	0.00703
62	0.50322	0.52241	0.91205	0.90352	0.87914	0.93958	0.87657	0.39416	0.46601	0.891	0.0069805	0.0069805	0.0069805
63	0.50516	0.51134	0.91102	0.89674	0.90106	0.94655	0.8808	0.39379	0.45421	0.88956	0.006931	0.006931	0.006931
64	0.50186	0.50709	0.91318	0.88581	0.89419	0.94368	0.87938	0.38903	0.48057	0.88729	0.0068815	0.0068815	0.0068815
65	0.49877	0.487	0.91095	0.90268	0.89641	0.94318	0.8788	0.39466	0.44038	0.88874	0.006832	0.006832	0.006832
66	0.4975	0.49249	0.91114	0.9039	0.91802	0.95302	0.89005	0.38631	0.42629	0.8902	0.0067825	0.0067825	0.0067825
67	0.49308	0.47942	0.90929	0.89705	0.897	0.94916	0.88606	0.38794	0.44552	0.88791	0.006733	0.006733	0.006733
68	0.49013	0.48762	0.90582	0.91138	0.89452	0.95529	0.89373	0.384	0.43482	0.887	0.0066835	0.0066835	0.0066835
69	0.49116	0.48193	0.91027	0.9095	0.90679	0.95888	0.89266	0.3933	0.40733	0.88992	0.006634	0.006634	0.006634
70	0.49092	0.48167	0.91033	0.91659	0.91651	0.95365	0.8915	0.38818	0.40831	0.88947	0.0065845	0.0065845	0.0065845
71	0.49001	0.47309	0.90873	0.89414	0.90536	0.95696	0.89252	0.38438	0.40791	0.88668	0.006535	0.006535	0.006535
72	0.49046	0.46083	0.90683	0.91429	0.90007	0.95097	0.8906	0.38011	0.43564	0.88023	0.0064855	0.0064855	0.0064855
73	0.48256	0.46141	0.90281	0.90246	0.93008	0.95759	0.89272	0.3835	0.40765	0.88382	0.006436	0.006436	0.006436
74	0.48915	0.46425	0.9077	0.91903	0.90859	0.95406	0.89004	0.38555	0.40589	0.88635	0.0063865	0.0063865	0.0063865
75	0.48329	0.46754	0.90663	0.91811	0.91095	0.95435	0.88801	0.389	0.39674	0.88809	0.006337	0.006337	0.006337
76	0.48585	0.46254	0.8997	0.89637	0.93815	0.95217	0.88799	0.39225	0.38864	0.88684	0.0062875	0.0062875	0.0062875
77	0.47824	0.45868	0.89877	0.92667	0.90231	0.95428	0.88756	0.39437	0.38807	0.88922	0.006238	0.006238	0.006238
78	0.47582	0.45704	0.90506	0.8961	0.937	0.95635	0.89255	0.38674	0.37458	0.88614	0.0061885	0.0061885	0.0061885
79	0.47543	0.44371	0.89993	0.92181	0.90901	0.96033	0.89923	0.38608	0.38788	0.8838	0.006139	0.006139	0.006139
80	0.47328	0.44079	0.89468	0.92086	0.89793	0.94803	0.88767	0.3778	0.39945	0.87918	0.0060895	0.0060895	0.0060895
81	0.47694	0.44535	0.898	0.89777	0.94033	0.95607	0.8953	0.38251	0.38314	0.88111	0.00604	0.00604	0.00604
82	0.47461	0.44446	0.89745	0.90323	0.93836	0.96071	0.9043	0.37966	0.38592	0.87892	0.0059905	0.0059905	0.0059905
83	0.46963	0.42746	0.89663	0.91161	0.93385	0.9567	0.89615	0.37853	0.38701	0.87918	0.005941	0.005941	0.005941
84	0.47157	0.43965	0.89518	0.9112	0.92387	0.94997	0.89221	0.38017	0.4006	0.8791	0.0058915	0.0058915	0.0058915
85	0.46813	0.41766	0.89049	0.91854	0.92973	0.95781	0.90079	0.37903	0.37022	0.87701	0.005842	0.005842	0.005842
86	0.46824	0.42793	0.89241	0.92653	0.91647	0.96078	0.90137	0.3784	0.38043	0.87957	0.0057925	0.0057925	0.0057925
87	0.46509	0.42138	0.89189	0.90707	0.92343	0.95876	0.90216	0.37286	0.39158	0.87401	0.005743	0.005743	0.005743
88	0.46218	0.41583	0.89008	0.8974	0.94278	0.96144	0.90382	0.37333	0.37193	0.87662	0.0056935	0.0056935	0.0056935
89	0.46656	0.41455	0.89333	0.90455	0.95442	0.95824	0.90206	0.37323	0.37177	0.8717	0.005644	0.005644	0.005644
90	0.4628	0.41264	0.89295	0.90832	0.93366	0.96065	0.9013	0.37365	0.3851	0.8745	0.0055945	0.0055945	0.0055945
91	0.46273	0.40933	0.89077	0.90099	0.94546	0.95857	0.89874	0.37458	0.38781	0.87812	0.005545	0.005545	0.005545
92	0.4607	0.3984	0.88625	0.90614	0.95088	0.95995	0.89954	0.37471	0.37121	0.87666	0.0054955	0.0054955	0.0054955
93	0.45741	0.41515	0.88853	0.92248	0.94283	0.95811	0.89887	0.37753	0.3626	0.87701	0.005446	0.005446	0.005446
94	0.45352	0.4017	0.88764	0.9171	0.92968	0.95773	0.8984	0.37657	0.38119	0.88078	0.0053965	0.0053965	0.0053965
