# Supplementary material for: A study on an efficient citrus Huanglong disease detection algorithm based on three-channel aggregated attention
Source: PeerJ Comput Sci. 2025 Jul 8;11:e2943. doi: 10.7717/peerj-cs.2943 (PMC12453638; doi:10.7717/peerj-cs.2943)
Supplement: Supplemental Information 1 [file peerj-cs-11-2943-s001.zip › cs-108008-cs-108008-data/Tab.5 Comparison of experimental results for different models/yolov5m---results.csv]

epoch	train/box_loss	train/obj_loss	train/cls_loss	metrics/precision	metrics/recall	metrics/mAP_0.5	metrics/mAP_0.5:0.95	val/box_loss	val/obj_loss	val/cls_loss	x/lr0	x/lr1	x/lr2
0	0.1011	0.034212	0.07191	0	0	0	0	0.062749	0.016125	0.047113	0.070375	0.0032917	0.0032917
1	0.077437	0.033958	0.069613	0.0031062	0.21277	0.0036351	0.0006384	0.048196	0.015449	0.045314	0.040342	0.0065922	0.0065922
2	0.061167	0.032209	0.063234	0.67428	0.067995	0.03223	0.0076757	0.043495	0.024384	0.058619	0.010276	0.0098597	0.0098597
3	0.050653	0.029783	0.058356	0.63323	0.15573	0.11521	0.066489	0.02772	0.015359	0.038608	0.0098515	0.0098515	0.0098515
4	0.045551	0.027605	0.054951	0.48977	0.34182	0.21694	0.13615	0.023816	0.010838	0.037699	0.0098515	0.0098515	0.0098515
5	0.041975	0.025976	0.053753	0.46725	0.34364	0.26463	0.17425	0.021295	0.0088161	0.032771	0.009802	0.009802	0.009802
6	0.039834	0.024528	0.051313	0.29331	0.25858	0.18735	0.1106	0.025184	0.011259	0.033826	0.0097525	0.0097525	0.0097525
7	0.038031	0.02352	0.049426	0.2672	0.42989	0.29365	0.19218	0.019798	0.0072078	0.033121	0.009703	0.009703	0.009703
8	0.036955	0.022164	0.047135	0.3609	0.39995	0.2645	0.19114	0.022303	0.012181	0.035484	0.0096535	0.0096535	0.0096535
9	0.035315	0.021866	0.043796	0.30996	0.46791	0.3583	0.2296	0.019063	0.0099638	0.032633	0.009604	0.009604	0.009604
10	0.034437	0.020562	0.04156	0.38143	0.48947	0.42411	0.29989	0.015228	0.0083633	0.027346	0.0095545	0.0095545	0.0095545
11	0.033346	0.020348	0.040015	0.42326	0.4914	0.43993	0.33011	0.015472	0.0088299	0.02621	0.009505	0.009505	0.009505
12	0.032563	0.019982	0.037663	0.3328	0.58901	0.47252	0.31476	0.017467	0.011337	0.021362	0.0094555	0.0094555	0.0094555
13	0.032599	0.019645	0.03635	0.51951	0.67315	0.60738	0.45645	0.013727	0.0069506	0.019777	0.009406	0.009406	0.009406
14	0.031386	0.018673	0.034304	0.57749	0.5825	0.60046	0.44597	0.013727	0.005708	0.021329	0.0093565	0.0093565	0.0093565
15	0.031242	0.019063	0.034426	0.53821	0.57866	0.56503	0.42215	0.014254	0.0067538	0.025047	0.009307	0.009307	0.009307
16	0.030444	0.018401	0.031157	0.67505	0.66924	0.70038	0.5508	0.013295	0.006429	0.015553	0.0092575	0.0092575	0.0092575
17	0.030359	0.018273	0.030434	0.67354	0.64359	0.71154	0.56083	0.01187	0.0059053	0.017823	0.009208	0.009208	0.009208
18	0.02971	0.017927	0.029135	0.60667	0.67686	0.70023	0.53506	0.012312	0.0057914	0.019945	0.0091585	0.0091585	0.0091585
19	0.029417	0.017882	0.026852	0.71257	0.64316	0.72278	0.58183	0.011983	0.0056735	0.017663	0.009109	0.009109	0.009109
20	0.029067	0.017638	0.026703	0.74855	0.7046	0.80302	0.63667	0.012104	0.0052959	0.012804	0.0090595	0.0090595	0.0090595
21	0.029008	0.017297	0.025755	0.74754	0.68856	0.75502	0.59484	0.011757	0.0052768	0.014448	0.00901	0.00901	0.00901
22	0.028506	0.017164	0.02516	0.71811	0.73968	0.77513	0.62117	0.012106	0.005609	0.012602	0.0089605	0.0089605	0.0089605
23	0.027747	0.016841	0.023773	0.73882	0.7864	0.80908	0.65584	0.011241	0.0051909	0.010131	0.008911	0.008911	0.008911
24	0.027825	0.017007	0.023978	0.69105	0.77966	0.78682	0.6435	0.010887	0.0062093	0.0098279	0.0088615	0.0088615	0.0088615
25	0.027495	0.0168	0.023142	0.75997	0.7345	0.79556	0.65608	0.010921	0.0049754	0.011987	0.008812	0.008812	0.008812
26	0.027543	0.016732	0.022167	0.74999	0.78197	0.828	0.67445	0.010486	0.0046815	0.012387	0.0087625	0.0087625	0.0087625
27	0.027081	0.016763	0.020493	0.69115	0.75498	0.77091	0.63792	0.010129	0.0061737	0.010432	0.008713	0.008713	0.008713
28	0.026748	0.016282	0.021347	0.77569	0.72688	0.8331	0.693	0.0099856	0.0049316	0.010941	0.0086635	0.0086635	0.0086635
29	0.026373	0.016291	0.020458	0.72187	0.7973	0.84366	0.70256	0.010523	0.0044363	0.010561	0.008614	0.008614	0.008614
30	0.026456	0.016637	0.019502	0.78688	0.78695	0.84019	0.71063	0.0097932	0.0057178	0.0081064	0.0085645	0.0085645	0.0085645
31	0.02631	0.01628	0.01921	0.81398	0.80536	0.87618	0.73624	0.0099073	0.0049442	0.0070295	0.008515	0.008515	0.008515
32	0.025797	0.016134	0.01891	0.80438	0.84293	0.88864	0.76131	0.009308	0.0044162	0.0079442	0.0084655	0.0084655	0.0084655
33	0.025817	0.015695	0.018533	0.81424	0.82296	0.86029	0.73542	0.008851	0.0047828	0.0070531	0.008416	0.008416	0.008416
34	0.026105	0.016081	0.017764	0.81288	0.82806	0.88831	0.75961	0.0095342	0.0046596	0.0070544	0.0083665	0.0083665	0.0083665
35	0.025178	0.015789	0.01703	0.82946	0.84627	0.89957	0.77689	0.008589	0.0048542	0.0061543	0.008317	0.008317	0.008317
36	0.025071	0.015414	0.016457	0.81194	0.82697	0.89101	0.76672	0.008449	0.0043372	0.0083874	0.0082675	0.0082675	0.0082675
37	0.025151	0.015212	0.017074	0.81482	0.77187	0.85815	0.73263	0.0097012	0.0055648	0.0077511	0.008218	0.008218	0.008218
38	0.024852	0.015223	0.016204	0.81715	0.79922	0.86553	0.75535	0.0085413	0.0046064	0.0083499	0.0081685	0.0081685	0.0081685
39	0.024563	0.014875	0.015051	0.7999	0.88599	0.90825	0.79524	0.0082215	0.004911	0.0055983	0.008119	0.008119	0.008119
40	0.024303	0.015539	0.015364	0.83149	0.87414	0.90923	0.79431	0.0084772	0.0042318	0.0059266	0.0080695	0.0080695	0.0080695
41	0.024458	0.015002	0.014649	0.84658	0.90186	0.92281	0.80322	0.0084068	0.0042816	0.0046215	0.00802	0.00802	0.00802
42	0.02416	0.014981	0.014786	0.88045	0.81926	0.90804	0.79375	0.0084705	0.0042383	0.0074189	0.0079705	0.0079705	0.0079705
43	0.024021	0.015486	0.014429	0.83405	0.87972	0.91784	0.8054	0.0081846	0.0041445	0.0051527	0.007921	0.007921	0.007921
44	0.024212	0.01473	0.014708	0.83924	0.84484	0.90154	0.79165	0.0083536	0.0046494	0.0056746	0.0078715	0.0078715	0.0078715
45	0.024008	0.014862	0.013677	0.84173	0.83288	0.89058	0.78635	0.0079785	0.0040813	0.0055321	0.007822	0.007822	0.007822
46	0.023595	0.0148	0.013664	0.8138	0.89523	0.91981	0.81284	0.0076602	0.0044616	0.0049551	0.0077725	0.0077725	0.0077725
47	0.023493	0.014449	0.013837	0.86484	0.86165	0.91878	0.81109	0.007929	0.0044903	0.0036209	0.007723	0.007723	0.007723
48	0.023449	0.014687	0.013551	0.83126	0.9037	0.92037	0.81712	0.0079566	0.004291	0.0047733	0.0076735	0.0076735	0.0076735
49	0.023133	0.014445	0.013109	0.8459	0.88782	0.91453	0.81056	0.0078268	0.0046002	0.0049037	0.007624	0.007624	0.007624
50	0.022728	0.014485	0.013429	0.87967	0.84345	0.9116	0.80918	0.007772	0.0042933	0.0050789	0.0075745	0.0075745	0.0075745
51	0.022795	0.014505	0.012601	0.86622	0.87893	0.91288	0.81505	0.0078521	0.004554	0.0046038	0.007525	0.007525	0.007525
52	0.023248	0.014219	0.012605	0.86997	0.86564	0.92293	0.81936	0.0076926	0.0040604	0.0053385	0.0074755	0.0074755	0.0074755
53	0.022669	0.014329	0.012105	0.86147	0.90409	0.93929	0.83949	0.0074241	0.003931	0.0036294	0.007426	0.007426	0.007426
54	0.022467	0.014112	0.012592	0.85699	0.90743	0.9318	0.8267	0.0076257	0.0043071	0.0030277	0.0073765	0.0073765	0.0073765
55	0.023049	0.014262	0.012784	0.86493	0.87164	0.91714	0.82342	0.0075045	0.004205	0.0046447	0.007327	0.007327	0.007327
56	0.02223	0.014382	0.010992	0.86311	0.89569	0.92749	0.83642	0.0073305	0.0040426	0.0035857	0.0072775	0.0072775	0.0072775
57	0.02247	0.01413	0.011352	0.86909	0.86568	0.91904	0.81547	0.0074481	0.0047548	0.0040831	0.007228	0.007228	0.007228
58	0.022097	0.013887	0.011476	0.84122	0.89828	0.91667	0.82519	0.007228	0.004811	0.0038631	0.0071785	0.0071785	0.0071785
59	0.022187	0.013827	0.010467	0.86432	0.89195	0.91508	0.81871	0.0076539	0.0041502	0.0045698	0.007129	0.007129	0.007129
60	0.022353	0.013942	0.01042	0.88366	0.88251	0.93241	0.83607	0.0075171	0.0041885	0.0031792	0.0070795	0.0070795	0.0070795
61	0.021839	0.013999	0.011516	0.86419	0.89592	0.9345	0.83872	0.0072229	0.0041687	0.0035889	0.00703	0.00703	0.00703
62	0.021585	0.013979	0.011171	0.87497	0.89284	0.93687	0.84226	0.0071325	0.0038841	0.0049129	0.0069805	0.0069805	0.0069805
63	0.021586	0.013723	0.010972	0.87175	0.91632	0.93906	0.84554	0.0069599	0.0043921	0.0029408	0.006931	0.006931	0.006931
64	0.021752	0.01349	0.010923	0.89633	0.89016	0.94087	0.84407	0.0070791	0.0038499	0.0032277	0.0068815	0.0068815	0.0068815
65	0.021492	0.01391	0.010752	0.88032	0.92299	0.941	0.85211	0.0070294	0.0038974	0.0025614	0.006832	0.006832	0.006832
66	0.021269	0.01356	0.009311	0.88175	0.90512	0.94091	0.85114	0.0069477	0.0038782	0.0028226	0.0067825	0.0067825	0.0067825
67	0.021982	0.013513	0.010635	0.90075	0.88368	0.92648	0.83717	0.0069865	0.0041045	0.0029051	0.006733	0.006733	0.006733
68	0.020796	0.0135	0.0096685	0.88228	0.91566	0.93381	0.84545	0.0068075	0.0042921	0.0026204	0.0066835	0.0066835	0.0066835
69	0.020919	0.013468	0.010194	0.88801	0.91534	0.93002	0.84112	0.0068595	0.0041483	0.0028107	0.006634	0.006634	0.006634
70	0.021046	0.013442	0.0092596	0.89833	0.9153	0.94482	0.85823	0.0068213	0.0038369	0.0025407	0.0065845	0.0065845	0.0065845
71	0.020482	0.013112	0.0093887	0.88231	0.93548	0.94086	0.85472	0.006749	0.0040938	0.0024247	0.006535	0.006535	0.006535
72	0.020479	0.013625	0.0091314	0.8502	0.93894	0.93982	0.85404	0.0067558	0.0038896	0.0022938	0.0064855	0.0064855	0.0064855
73	0.020471	0.013229	0.0089017	0.89198	0.94129	0.94586	0.86518	0.0066727	0.0040317	0.0018326	0.006436	0.006436	0.006436
74	0.020867	0.013286	0.01057	0.89194	0.9132	0.94471	0.85896	0.0067682	0.004161	0.0019838	0.0063865	0.0063865	0.0063865
75	0.020669	0.013129	0.0090978	0.89657	0.93022	0.94507	0.8588	0.0066758	0.0038907	0.0021577	0.006337	0.006337	0.006337
76	0.020754	0.013129	0.0090963	0.89551	0.93039	0.94537	0.86503	0.0066398	0.0040235	0.002102	0.0062875	0.0062875	0.0062875
77	0.020698	0.013178	0.0091979	0.87519	0.94587	0.94728	0.86578	0.0065962	0.0039528	0.0019034	0.006238	0.006238	0.006238
78	0.020466	0.013026	0.0089086	0.89628	0.9369	0.95107	0.86901	0.006548	0.0039807	0.0016418	0.0061885	0.0061885	0.0061885
79	0.020283	0.013199	0.0095393	0.90152	0.93453	0.9517	0.8673	0.0066072	0.0038585	0.001775	0.006139	0.006139	0.006139
80	0.020414	0.012966	0.0086282	0.89102	0.94155	0.9446	0.86443	0.0064595	0.0040261	0.0017424	0.0060895	0.0060895	0.0060895
81	0.020607	0.013283	0.0083348	0.89722	0.94752	0.94719	0.86379	0.0066342	0.0039078	0.0016643	0.00604	0.00604	0.00604
82	0.020216	0.012847	0.0090844	0.88852	0.92783	0.94354	0.86622	0.0064473	0.0040546	0.0018818	0.0059905	0.0059905	0.0059905
83	0.020166	0.012986	0.009106	0.89519	0.91842	0.94657	0.87037	0.0064323	0.0040849	0.0016977	0.005941	0.005941	0.005941
84	0.020275	0.012728	0.0085258	0.88808	0.95511	0.95048	0.86652	0.0065114	0.0038998	0.0018736	0.0058915	0.0058915	0.0058915
85	0.020293	0.012709	0.0084167	0.89779	0.92763	0.95014	0.86865	0.0063792	0.0038388	0.0018509	0.005842	0.005842	0.005842
86	0.019865	0.012739	0.0081352	0.89803	0.93277	0.9431	0.8669	0.0064548	0.0038405	0.0019945	0.0057925	0.0057925	0.0057925
87	0.019963	0.012713	0.008261	0.89321	0.93933	0.94903	0.87255	0.0063787	0.0039845	0.0017453	0.005743	0.005743	0.005743
88	0.019881	0.012908	0.0089299	0.90084	0.92579	0.94624	0.86714	0.0063367	0.0040946	0.001534	0.0056935	0.0056935	0.0056935
89	0.01947	0.012676	0.0083792	0.90723	0.92595	0.95172	0.87248	0.0062913	0.0038472	0.0018378	0.005644	0.005644	0.005644
90	0.019359	0.01228	0.0079549	0.88876	0.93548	0.95004	0.87375	0.006249	0.0041003	0.0016286	0.0055945	0.0055945	0.0055945
91	0.019718	0.012575	0.0072694	0.89972	0.92138	0.94723	0.86875	0.0063382	0.0039107	0.0018954	0.005545	0.005545	0.005545
92	0.01967	0.012637	0.0081377	0.89926	0.93728	0.95245	0.87489	0.0063337	0.0038005	0.0015152	0.0054955	0.0054955	0.0054955
93	0.019855	0.012063	0.0078118	0.89985	0.94082	0.94995	0.87265	0.0062192	0.003879	0.0014031	0.005446	0.005446	0.005446
94	0.019346	0.012645	0.0070863	0.90672	0.93959	0.95588	0.88272	0.0061142	0.0036926	0.0015355	0.0053965	0.0053965	0.0053965
95	0.018974	0.012177	0.0072561	0.89607	0.93718	0.95332	0.88078	0.0061322	0.0038852	0.0016655	0.005347	0.005347	0.005347
96	0.01903	0.012227	0.0077767	0.88544	0.93945	0.94709	0.87167	0.0061556	0.0038118	0.0018851	0.0052975	0.0052975	0.0052975
97	0.019107	0.012546	0.0071398	0.8939	0.93985	0.94897	0.876	0.0060893	0.0038471	0.0022348	0.005248	0.005248	0.005248
98	0.019147	0.012322	0.0070392	0.88995	0.94447	0.95286	0.88195	0.0060652	0.003927	0.0018732	0.0051985	0.0051985	0.0051985
99	0.018937	0.012025	0.0073911	0.9047	0.92264	0.94839	0.87562	0.0060782	0.0038344	0.0018692	0.005149	0.005149	0.005149
100	0.019037	0.012203	0.007874	0.90381	0.94128	0.95089	0.87678	0.0061136	0.003874	0.0016814	0.0050995	0.0050995	0.0050995
101	0.019205	0.012288	0.0074786	0.89794	0.94819	0.95411	0.8818	0.0060846	0.0037295	0.001413	0.00505	0.00505	0.00505
102	0.018786	0.012139	0.0070543	0.89067	0.95144	0.94991	0.87763	0.0059617	0.0039358	0.0014114	0.0050005	0.0050005	0.0050005
103	0.018933	0.012055	0.0068838	0.90543	0.93081	0.95352	0.87968	0.0060879	0.0038582	0.0014295	0.004951	0.004951	0.004951
104	0.018521	0.012122	0.0068921	0.88814	0.94473	0.95323	0.88257	0.0060711	0.0038779	0.0013734	0.0049015	0.0049015	0.0049015
105	0.018561	0.01215	0.007073	0.89067	0.94231	0.94775	0.8774	0.0060938	0.0039378	0.0016238	0.004852	0.004852	0.004852
106	0.018283	0.011995	0.006443	0.88161	0.95006	0.9521	0.8837	0.0060752	0.0039328	0.0014319	0.0048025	0.0048025	0.0048025
107	0.018073	0.011668	0.0066066	0.889	0.95376	0.95043	0.87969	0.0059701	0.0040485	0.0014374	0.004753	0.004753	0.004753
108	0.018094	0.011892	0.005785	0.89465	0.94181	0.95323	0.88308	0.0059993	0.0038941	0.0015875	0.0047035	0.0047035	0.0047035
109	0.017943	0.011901	0.0068026	0.89018	0.95128	0.95338	0.886	0.0059732	0.0038067	0.001564	0.004654	0.004654	0.004654
110	0.017957	0.011926	0.0063459	0.87656	0.95943	0.95406	0.88458	0.0059564	0.0038727	0.001421	0.0046045	0.0046045	0.0046045
111	0.018082	0.011941	0.0063612	0.90575	0.93133	0.95651	0.88797	0.0059027	0.0037393	0.0012732	0.004555	0.004555	0.004555
112	0.018062	0.011746	0.0067659	0.8926	0.9537	0.95483	0.88505	0.005852	0.0037954	0.0011718	0.0045055	0.0045055	0.0045055
113	0.018086	0.011531	0.0065318	0.90131	0.94893	0.95382	0.88424	0.0058497	0.0037562	0.001275	0.004456	0.004456	0.004456
114	0.017981	0.011647	0.0062734	0.90488	0.94637	0.94883	0.88321	0.0058822	0.0037898	0.0013439	0.0044065	0.0044065	0.0044065
115	0.017965	0.011652	0.0060641	0.90602	0.9409	0.95043	0.88211	0.0058382	0.0037467	0.0013125	0.004357	0.004357	0.004357
116	0.017924	0.011566	0.0062393	0.91478	0.93875	0.95402	0.88537	0.0058402	0.0037089	0.0012481	0.0043075	0.0043075	0.0043075
117	0.017649	0.011374	0.0067387	0.90092	0.94846	0.95271	0.88702	0.0058769	0.0037175	0.0012457	0.004258	0.004258	0.004258
118	0.017439	0.011373	0.0062255	0.90236	0.95075	0.95398	0.88913	0.005857	0.0037829	0.0011549	0.0042085	0.0042085	0.0042085
119	0.017554	0.011584	0.0056108	0.89208	0.95807	0.95534	0.88989	0.0058153	0.0037541	0.0010951	0.004159	0.004159	0.004159
120	0.017325	0.011283	0.0057817	0.90039	0.95618	0.95475	0.88657	0.005783	0.0037758	0.00098512	0.0041095	0.0041095	0.0041095
121	0.017491	0.011337	0.0059222	0.9003	0.95497	0.95547	0.8883	0.0058232	0.0037086	0.0010375	0.00406	0.00406	0.00406
122	0.017566	0.011202	0.0064244	0.89887	0.94563	0.95518	0.88839	0.0058465	0.003783	0.0011831	0.0040105	0.0040105	0.0040105
123	0.017602	0.011164	0.0055649	0.89847	0.95382	0.95633	0.89021	0.0058141	0.0037583	0.001135	0.003961	0.003961	0.003961
124	0.017571	0.01127	0.0051987	0.90352	0.94401	0.95623	0.89023	0.0058124	0.0037296	0.0012023	0.0039115	0.0039115	0.0039115
125	0.017192	0.011188	0.0059003	0.89515	0.95183	0.95368	0.88671	0.0058054	0.0037712	0.0011641	0.003862	0.003862	0.003862
126	0.017181	0.011275	0.0059592	0.88458	0.96218	0.95293	0.88679	0.0058407	0.0038173	0.0010689	0.0038125	0.0038125	0.0038125
127	0.017267	0.010895	0.0059119	0.8893	0.95426	0.95226	0.88843	0.0058449	0.0038499	0.0011223	0.003763	0.003763	0.003763
128	0.017223	0.011073	0.0054555	0.88894	0.95378	0.95022	0.88547	0.0058197	0.0038962	0.0011257	0.0037135	0.0037135	0.0037135
129	0.016877	0.011232	0.0054663	0.89715	0.94983	0.94977	0.88511	0.0058246	0.0038443	0.0011646	0.003664	0.003664	0.003664
130	0.016845	0.010933	0.0054354	0.89517	0.9516	0.94967	0.88691	0.0058121	0.0038348	0.0012086	0.0036145	0.0036145	0.0036145
131	0.016854	0.011159	0.0057592	0.89469	0.95346	0.95279	0.89156	0.0057819	0.0038044	0.0011735	0.003565	0.003565	0.003565
132	0.017052	0.011144	0.0056055	0.89691	0.95417	0.95235	0.88913	0.0057712	0.003811	0.0011701	0.0035155	0.0035155	0.0035155
133	0.017046	0.010715	0.0049125	0.88789	0.96014	0.95425	0.88965	0.005735	0.0038568	0.0011389	0.003466	0.003466	0.003466
134	0.016767	0.010823	0.0050086	0.90234	0.93974	0.95238	0.88759	0.0057554	0.0038901	0.0010864	0.0034165	0.0034165	0.0034165
135	0.016478	0.011026	0.0050906	0.90354	0.94551	0.95401	0.89033	0.0057404	0.0038592	0.00097908	0.003367	0.003367	0.003367
136	0.016264	0.010732	0.0050712	0.8988	0.94311	0.95414	0.89012	0.0057293	0.0038753	0.00095695	0.0033175	0.0033175	0.0033175
137	0.016395	0.010868	0.0050638	0.89906	0.9529	0.95275	0.88859	0.0057188	0.0038809	0.00096129	0.003268	0.003268	0.003268
138	0.016693	0.010719	0.0051859	0.9044	0.94518	0.95335	0.88991	0.0057126	0.0038422	0.0009492	0.0032185	0.0032185	0.0032185
139	0.016325	0.010793	0.0051366	0.89566	0.95569	0.9538	0.89096	0.0057141	0.0038231	0.00095803	0.003169	0.003169	0.003169
140	0.016324	0.010712	0.005623	0.88944	0.96243	0.95189	0.88897	0.0056951	0.0038412	0.00093827	0.0031195	0.0031195	0.0031195
141	0.016377	0.010686	0.0046665	0.90875	0.94366	0.95568	0.89322	0.0056954	0.0038409	0.00085045	0.00307	0.00307	0.00307
142	0.01603	0.010497	0.0050604	0.90922	0.94748	0.95648	0.89402	0.0056964	0.0038068	0.00081635	0.0030205	0.0030205	0.0030205
143	0.016209	0.010771	0.0050043	0.90078	0.95964	0.95551	0.89332	0.0057019	0.0038002	0.00082939	0.002971	0.002971	0.002971
144	0.01633	0.010502	0.0048087	0.90743	0.95357	0.95786	0.89397	0.0056999	0.0037834	0.0007901	0.0029215	0.0029215	0.0029215
145	0.015656	0.010389	0.0046193	0.91039	0.95861	0.95856	0.89451	0.0056919	0.0037647	0.00078916	0.002872	0.002872	0.002872
146	0.01584	0.010335	0.0045682	0.90959	0.96261	0.95724	0.89411	0.0056836	0.0037741	0.00076566	0.0028225	0.0028225	0.0028225
147	0.01592	0.010467	0.005062	0.91485	0.95823	0.95748	0.89497	0.0056593	0.0037764	0.00073129	0.002773	0.002773	0.002773
148	0.016006	0.010388	0.0045638	0.9123	0.95658	0.95829	0.89621	0.0056533	0.0037731	0.00070166	0.0027235	0.0027235	0.0027235
149	0.015485	0.010452	0.0043456	0.91251	0.95329	0.95856	0.89649	0.0056461	0.0037801	0.0007197	0.002674	0.002674	0.002674
150	0.015769	0.010005	0.0046055	0.91043	0.95063	0.95784	0.89734	0.005648	0.0037832	0.00075537	0.0026245	0.0026245	0.0026245
151	0.015558	0.010188	0.0043349	0.91498	0.94199	0.95622	0.89631	0.0056383	0.0037875	0.00076013	0.002575	0.002575	0.002575
152	0.015379	0.010268	0.0043437	0.91679	0.9449	0.95685	0.89627	0.0056431	0.003758	0.00077658	0.0025255	0.0025255	0.0025255
153	0.015662	0.010325	0.004535	0.91574	0.94901	0.95593	0.89604	0.0056434	0.0037633	0.00077443	0.002476	0.002476	0.002476
154	0.015404	0.010035	0.0041187	0.91322	0.94756	0.95657	0.89619	0.0056433	0.003771	0.00081767	0.0024265	0.0024265	0.0024265
155	0.015305	0.010205	0.0043314	0.91386	0.94792	0.95665	0.89565	0.0056398	0.003776	0.00082424	0.002377	0.002377	0.002377
156	0.01554	0.010314	0.004685	0.90891	0.95225	0.95715	0.89682	0.0056468	0.0037575	0.00082401	0.0023275	0.0023275	0.0023275
157	0.015044	0.010067	0.0038985	0.90511	0.95452	0.95866	0.89814	0.0056529	0.0037608	0.00086849	0.002278	0.002278	0.002278
158	0.015195	0.0099087	0.0039613	0.90356	0.95345	0.95812	0.89652	0.0056602	0.0037599	0.00089639	0.0022285	0.0022285	0.0022285
159	0.014869	0.0098154	0.0040073	0.90363	0.95576	0.95817	0.89695	0.0056651	0.0037588	0.00090705	0.002179	0.002179	0.002179
160	0.014972	0.010258	0.0039811	0.908	0.95342	0.95823	0.89731	0.0056594	0.0037741	0.00090668	0.0021295	0.0021295	0.0021295
161	0.015036	0.010179	0.0039343	0.91483	0.95203	0.95765	0.8957	0.0056599	0.0037646	0.00088967	0.00208	0.00208	0.00208
162	0.014964	0.0099677	0.0037978	0.91426	0.95326	0.95715	0.89672	0.0056603	0.0037601	0.00087671	0.0020305	0.0020305	0.0020305
163	0.01477	0.0097584	0.0038131	0.90822	0.95622	0.95656	0.89504	0.0056552	0.0037532	0.00090967	0.001981	0.001981	0.001981
164	0.014839	0.0098451	0.0039321	0.90417	0.96165	0.95648	0.89635	0.0056624	0.003744	0.00090254	0.0019315	0.0019315	0.0019315
165	0.014767	0.0098378	0.0037004	0.9102	0.95527	0.95657	0.89606	0.0056587	0.0037297	0.00088494	0.001882	0.001882	0.001882
166	0.014697	0.0097813	0.003782	0.91048	0.95594	0.9558	0.89545	0.0056551	0.0037288	0.0008821	0.0018325	0.0018325	0.0018325
167	0.014322	0.0095402	0.0034909	0.90874	0.95838	0.95522	0.89334	0.0056539	0.0037228	0.00086877	0.001783	0.001783	0.001783
168	0.014287	0.0098036	0.0037113	0.90968	0.95949	0.95503	0.89307	0.0056615	0.0037179	0.00085323	0.0017335	0.0017335	0.0017335
169	0.014285	0.0096478	0.003676	0.9123	0.96033	0.9553	0.89331	0.0056629	0.0037172	0.00084256	0.001684	0.001684	0.001684
170	0.014205	0.0095903	0.0038464	0.91255	0.96099	0.95563	0.89425	0.0056669	0.0037331	0.00084811	0.0016345	0.0016345	0.0016345
171	0.014249	0.009834	0.0034198	0.91247	0.96036	0.9555	0.89437	0.005659	0.0037324	0.00084187	0.001585	0.001585	0.001585
172	0.014228	0.0095969	0.0035018	0.91332	0.96109	0.95527	0.89368	0.005653	0.0037349	0.00080871	0.0015355	0.0015355	0.0015355
173	0.014065	0.0096184	0.0034522	0.9137	0.95778	0.9548	0.89398	0.0056474	0.0037519	0.0008065	0.001486	0.001486	0.001486
174	0.013823	0.0094075	0.0032352	0.91401	0.95701	0.95543	0.89465	0.0056407	0.0037465	0.00080245	0.0014365	0.0014365	0.0014365
175	0.013987	0.0095147	0.0031736	0.91518	0.95756	0.95516	0.89462	0.0056365	0.0037521	0.00081516	0.001387	0.001387	0.001387
176	0.014003	0.0094406	0.0030711	0.91542	0.95598	0.95571	0.8955	0.0056309	0.0037503	0.00080732	0.0013375	0.0013375	0.0013375
177	0.013861	0.0097177	0.0034392	0.91528	0.95577	0.95573	0.89512	0.0056296	0.0037442	0.00079621	0.001288	0.001288	0.001288
178	0.013949	0.0094957	0.0030181	0.91411	0.95887	0.95619	0.89661	0.0056342	0.0037436	0.00078384	0.0012385	0.0012385	0.0012385
179	0.013517	0.0093178	0.0030325	0.91362	0.96066	0.95622	0.89601	0.0056318	0.0037458	0.00078033	0.001189	0.001189	0.001189
180	0.013613	0.0094309	0.0028715	0.9135	0.9609	0.95627	0.89641	0.0056314	0.003746	0.00078133	0.0011395	0.0011395	0.0011395
181	0.01365	0.009392	0.0030086	0.9131	0.95997	0.95615	0.89643	0.0056314	0.0037471	0.00078312	0.00109	0.00109	0.00109
182	0.013619	0.0092697	0.0027543	0.91221	0.9607	0.95613	0.89658	0.0056307	0.0037479	0.00078794	0.0010405	0.0010405	0.0010405
183	0.013436	0.0091325	0.0030253	0.9114	0.96067	0.95697	0.8965	0.0056287	0.0037501	0.00078959	0.000991	0.000991	0.000991
184	0.013428	0.0091739	0.0033099	0.91057	0.96098	0.9569	0.89649	0.0056314	0.0037492	0.00079378	0.0009415	0.0009415	0.0009415
185	0.013405	0.0091643	0.0029621	0.91188	0.96105	0.95728	0.89689	0.0056291	0.0037474	0.00078857	0.000892	0.000892	0.000892
186	0.013453	0.0089724	0.0028237	0.91239	0.96102	0.95712	0.8964	0.0056306	0.0037519	0.00078452	0.0008425	0.0008425	0.0008425
187	0.0132	0.0091388	0.0030082	0.91215	0.96134	0.95734	0.89697	0.0056326	0.0037534	0.00078695	0.000793	0.000793	0.000793
188	0.013057	0.0088463	0.0028101	0.91189	0.96245	0.95719	0.89729	0.0056313	0.0037557	0.00078432	0.0007435	0.0007435	0.0007435
189	0.013097	0.0090774	0.0030975	0.9112	0.96304	0.95668	0.89805	0.0056323	0.0037553	0.00078799	0.000694	0.000694	0.000694
190	0.013068	0.0090965	0.0024614	0.911	0.96334	0.95681	0.89772	0.0056345	0.0037546	0.00078744	0.0006445	0.0006445	0.0006445
191	0.013169	0.0088859	0.0029702	0.9108	0.96384	0.95651	0.89727	0.0056387	0.0037536	0.00078154	0.000595	0.000595	0.000595
192	0.013043	0.0089538	0.0027107	0.9106	0.96419	0.95697	0.89746	0.0056404	0.0037567	0.00078209	0.0005455	0.0005455	0.0005455
193	0.013162	0.0089776	0.0027527	0.91067	0.96441	0.95671	0.89783	0.0056411	0.0037597	0.00077932	0.000496	0.000496	0.000496
194	0.012755	0.0088793	0.0026844	0.91039	0.96481	0.95617	0.89784	0.005641	0.0037621	0.00078127	0.0004465	0.0004465	0.0004465
195	0.012701	0.0087762	0.0027199	0.91048	0.9648	0.95669	0.89764	0.005642	0.0037628	0.00078613	0.000397	0.000397	0.000397
196	0.012765	0.0089918	0.0025011	0.91027	0.96456	0.95693	0.89806	0.0056411	0.0037659	0.00079192	0.0003475	0.0003475	0.0003475
197	0.012807	0.0090861	0.0029759	0.91048	0.96432	0.95658	0.89799	0.0056413	0.0037703	0.00079242	0.000298	0.000298	0.000298
198	0.012519	0.0086886	0.0027512	0.91083	0.96408	0.95656	0.89778	0.0056429	0.0037731	0.00079132	0.0002485	0.0002485	0.0002485
199	0.012709	0.0088703	0.0026445	0.91073	0.96444	0.95648	0.89738	0.0056433	0.0037764	0.00079189	0.000199	0.000199	0.000199
