# Supplementary material for: A study on an efficient citrus Huanglong disease detection algorithm based on three-channel aggregated attention
Source: PeerJ Comput Sci. 2025 Jul 8;11:e2943. doi: 10.7717/peerj-cs.2943 (PMC12453638; doi:10.7717/peerj-cs.2943)
Supplement: Supplemental Information 1 [file peerj-cs-11-2943-s001.zip › cs-108008-cs-108008-data/Tab.5 Comparison of experimental results for different models/yolov7x---results.csv]

0/199 2.55G 0.05123 0.0153 0.03956 0.1061 101 640 0.06786 0.4575 0.09797 0.0528 0.02776 0.00765 0.02848
1/199 7.92G 0.04638 0.01203 0.03788 0.0963 113 640 0.1609 0.2513 0.1045 0.06802 0.04115 0.008795 0.02779
2/199 21.2G 0.04381 0.01209 0.03622 0.09211 98 640 0.0883 0.1621 0.0257 0.01766 0.04872 0.008989 0.02782
3/199 21.2G 0.04689 0.01165 0.03676 0.09531 115 640 0.5424 0.2449 0.1825 0.1398 0.03735 0.007675 0.02655
4/199 21.2G 0.04237 0.0116 0.0359 0.08986 89 640 0.01519 0.2185 0.007722 0.005619 0.04296 0.01573 0.02784
5/199 21.2G 0.04165 0.01229 0.03582 0.08976 114 640 0.1079 0.5278 0.1927 0.1545 0.02702 0.00623 0.02576
6/199 21.2G 0.03838 0.0121 0.03417 0.08465 109 640 0.3782 0.4738 0.2552 0.2151 0.02519 0.006295 0.02514
7/199 21.2G 0.03748 0.01161 0.03246 0.08155 110 640 0.1708 0.6183 0.2858 0.2395 0.02398 0.005682 0.02539
8/199 21.2G 0.03582 0.01126 0.03188 0.07896 102 640 0.2322 0.6484 0.3666 0.3102 0.02081 0.005507 0.02387
9/199 21.2G 0.03428 0.01103 0.03112 0.07642 91 640 0.2657 0.613 0.3796 0.3269 0.01776 0.004852 0.02383
10/199 21.2G 0.032 0.01082 0.03 0.07282 115 640 0.3968 0.5028 0.3691 0.3237 0.01644 0.005103 0.02458
11/199 21.2G 0.03159 0.01097 0.02964 0.07219 85 640 0.241 0.6414 0.3677 0.3216 0.01821 0.006248 0.02303
12/199 21.2G 0.03054 0.01084 0.02867 0.07006 80 640 0.3678 0.6477 0.5197 0.4588 0.01529 0.004014 0.02179
13/199 21.2G 0.03077 0.0106 0.02836 0.06972 96 640 0.263 0.6863 0.4504 0.3955 0.01673 0.005022 0.02159
14/199 21.2G 0.02945 0.01049 0.02733 0.06726 74 640 0.3623 0.6759 0.5283 0.4684 0.01597 0.004219 0.02196
15/199 21.2G 0.02781 0.01029 0.02693 0.06503 91 640 0.4894 0.6162 0.5819 0.5165 0.01562 0.004195 0.02014
16/199 21.2G 0.02732 0.01034 0.02579 0.06345 101 640 0.5253 0.7033 0.6826 0.6018 0.0165 0.004173 0.01871
17/199 21.2G 0.02786 0.01013 0.02539 0.06338 83 640 0.3973 0.6723 0.5727 0.5053 0.01633 0.005476 0.01967
18/199 21.2G 0.02742 0.01015 0.02477 0.06235 81 640 0.7324 0.6321 0.7253 0.6417 0.01764 0.0045 0.01607
19/199 21.2G 0.02696 0.01002 0.02392 0.06091 99 640 0.6906 0.6858 0.7427 0.661 0.01722 0.004205 0.01541
20/199 21.2G 0.02728 0.009551 0.02282 0.05966 117 640 0.5528 0.7489 0.7078 0.6346 0.01775 0.003917 0.01738
21/199 21.2G 0.02658 0.009513 0.02177 0.05786 93 640 0.7245 0.6252 0.748 0.6632 0.01688 0.004295 0.01686
22/199 21.2G 0.02791 0.009512 0.02206 0.05948 85 640 0.7277 0.7147 0.7936 0.7101 0.01693 0.004185 0.01409
23/199 21.2G 0.0273 0.009372 0.02119 0.05786 83 640 0.7787 0.7099 0.8155 0.7308 0.01594 0.004263 0.01291
24/199 21.2G 0.02606 0.009141 0.02035 0.05555 96 640 0.6667 0.765 0.7999 0.7226 0.01759 0.004313 0.01257
25/199 21.2G 0.02711 0.009137 0.0203 0.05654 113 640 0.766 0.7938 0.8729 0.7831 0.01699 0.003763 0.01122
26/199 21.2G 0.02723 0.009308 0.02011 0.05665 123 640 0.7754 0.7196 0.8078 0.7299 0.01665 0.004441 0.01349
27/199 21.2G 0.0257 0.009323 0.01978 0.05481 89 640 0.7232 0.8441 0.8651 0.7779 0.01691 0.003797 0.01054
28/199 21.2G 0.02623 0.008909 0.01944 0.05459 110 640 0.7229 0.8244 0.8638 0.7818 0.01655 0.003862 0.01004
29/199 21.2G 0.02579 0.009012 0.01943 0.05423 88 640 0.8029 0.8098 0.8798 0.7882 0.01649 0.003514 0.01
30/199 21.2G 0.02534 0.008942 0.01878 0.05307 68 640 0.8306 0.7983 0.8842 0.7987 0.01632 0.003748 0.009065
31/199 21.2G 0.02472 0.008745 0.01803 0.0515 75 640 0.737 0.8017 0.8392 0.7569 0.01549 0.003954 0.01017
32/199 21.2G 0.02388 0.008799 0.01831 0.05098 119 640 0.822 0.806 0.8893 0.8085 0.01606 0.003589 0.008846
33/199 21.2G 0.02461 0.008789 0.01839 0.05179 124 640 0.8126 0.8225 0.8971 0.8124 0.01648 0.00404 0.008818
34/199 21.2G 0.02496 0.008801 0.01762 0.05138 89 640 0.782 0.8354 0.8768 0.7905 0.01621 0.003735 0.009303
35/199 21.2G 0.02425 0.008539 0.01723 0.05002 113 640 0.8577 0.8253 0.9128 0.8222 0.01576 0.003663 0.007449
36/199 21.2G 0.02447 0.008613 0.01674 0.04983 131 640 0.8261 0.8625 0.9112 0.8313 0.01579 0.003822 0.007481
37/199 21.2G 0.02431 0.008557 0.01642 0.04929 75 640 0.8366 0.8234 0.8896 0.8063 0.01725 0.003968 0.008317
38/199 21.2G 0.02378 0.008415 0.01674 0.04894 102 640 0.8503 0.846 0.904 0.8175 0.01645 0.003711 0.008184
39/199 21.2G 0.02349 0.008369 0.01558 0.04744 88 640 0.8591 0.81 0.898 0.821 0.01629 0.003634 0.008924
40/199 21.2G 0.02375 0.008662 0.01619 0.0486 104 640 0.8566 0.8304 0.8962 0.8159 0.01528 0.003728 0.008187
41/199 21.2G 0.02352 0.008437 0.01529 0.04724 105 640 0.8501 0.75 0.881 0.8077 0.01583 0.004476 0.008423
42/199 21.2G 0.02453 0.008469 0.01663 0.04962 116 640 0.8084 0.8657 0.9025 0.812 0.01504 0.003856 0.007842
43/199 21.2G 0.02375 0.008369 0.01606 0.04818 93 640 0.863 0.8196 0.9246 0.8494 0.01423 0.003733 0.006865
44/199 21.2G 0.02361 0.008192 0.01552 0.04733 107 640 0.8235 0.8708 0.9106 0.8295 0.01476 0.004188 0.006897
45/199 21.2G 0.02257 0.008225 0.01582 0.04662 99 640 0.8169 0.869 0.8967 0.8239 0.01465 0.003892 0.006967
46/199 21.2G 0.02334 0.008353 0.01552 0.04721 78 640 0.8056 0.8731 0.9085 0.8313 0.01575 0.003975 0.006725
47/199 21.2G 0.02279 0.008115 0.01466 0.04557 84 640 0.8481 0.9043 0.9227 0.8503 0.01561 0.003899 0.005508
48/199 21.2G 0.02297 0.00825 0.01493 0.04615 93 640 0.9064 0.8623 0.9344 0.857 0.01476 0.003833 0.005092
49/199 21.2G 0.02254 0.008049 0.01378 0.04436 86 640 0.8742 0.8646 0.9253 0.8523 0.01425 0.00383 0.005754
50/199 21.2G 0.02247 0.007931 0.01428 0.04468 112 640 0.8875 0.8575 0.9296 0.8618 0.0137 0.003687 0.005047
51/199 21.2G 0.02288 0.00784 0.01405 0.04477 94 640 0.8677 0.858 0.9254 0.8558 0.01426 0.003703 0.005705
52/199 21.2G 0.02243 0.007929 0.01368 0.04404 100 640 0.8787 0.8533 0.9199 0.848 0.01432 0.003681 0.006351
53/199 21.2G 0.02255 0.007929 0.01435 0.04483 106 640 0.8759 0.8756 0.9337 0.8573 0.0143 0.003732 0.005387
54/199 21.2G 0.02305 0.007801 0.01384 0.0447 104 640 0.8893 0.8697 0.9408 0.8699 0.01414 0.003754 0.004858
55/199 21.2G 0.02238 0.00767 0.01402 0.04407 84 640 0.9033 0.8448 0.9241 0.8516 0.01466 0.004028 0.005232
56/199 21.2G 0.02288 0.007772 0.01348 0.04413 82 640 0.8822 0.8718 0.9273 0.8602 0.01441 0.003961 0.004579
57/199 21.2G 0.02253 0.007823 0.01342 0.04378 105 640 0.8722 0.9097 0.9425 0.8726 0.01433 0.003787 0.00457
58/199 21.2G 0.02171 0.007739 0.01349 0.04293 92 640 0.9156 0.8426 0.9347 0.87 0.01425 0.00384 0.00474
59/199 21.2G 0.02179 0.00763 0.01288 0.0423 113 640 0.858 0.8949 0.9364 0.8657 0.01445 0.004148 0.004799
60/199 21.2G 0.02242 0.007807 0.0132 0.04342 104 640 0.8674 0.9091 0.9426 0.8768 0.01395 0.003805 0.004394
61/199 21.2G 0.02181 0.007625 0.01278 0.04221 96 640 0.8909 0.9142 0.9467 0.8784 0.01359 0.003725 0.003747
62/199 21.2G 0.02193 0.007644 0.01275 0.04233 69 640 0.8866 0.9223 0.9475 0.8804 0.0138 0.00394 0.003383
63/199 21.2G 0.02134 0.007511 0.01265 0.0415 93 640 0.9147 0.8865 0.9479 0.8807 0.01389 0.003925 0.003575
64/199 21.2G 0.02178 0.007792 0.01319 0.04276 71 640 0.8937 0.9095 0.9461 0.8817 0.01475 0.003994 0.004063
65/199 21.2G 0.02128 0.007537 0.01236 0.04118 83 640 0.8814 0.9225 0.9423 0.8754 0.01428 0.003804 0.003517
66/199 21.2G 0.02134 0.007557 0.01219 0.04109 87 640 0.9041 0.8916 0.9416 0.877 0.01436 0.003987 0.003301
67/199 21.2G 0.02106 0.00741 0.01209 0.04057 99 640 0.8822 0.912 0.9443 0.8793 0.01459 0.003997 0.003729
68/199 21.2G 0.02105 0.007314 0.01164 0.04001 96 640 0.8882 0.923 0.9487 0.885 0.01426 0.003996 0.00354
69/199 21.2G 0.02136 0.007403 0.01171 0.04047 107 640 0.9146 0.874 0.9431 0.8752 0.01386 0.004078 0.003522
70/199 21.2G 0.02154 0.007456 0.0121 0.0411 83 640 0.8957 0.9259 0.9503 0.8826 0.01402 0.00396 0.003629
71/199 21.2G 0.02113 0.007489 0.01138 0.04001 116 640 0.8995 0.9167 0.9477 0.8781 0.01356 0.004096 0.003022
72/199 21.2G 0.02141 0.007404 0.01149 0.04031 114 640 0.8929 0.9096 0.9431 0.8813 0.01344 0.004061 0.003676
73/199 21.2G 0.02095 0.007383 0.01197 0.04031 125 640 0.898 0.8926 0.9502 0.8871 0.01308 0.003992 0.003689
74/199 21.2G 0.02075 0.007303 0.01162 0.03968 83 640 0.8952 0.9215 0.9466 0.8845 0.01287 0.003873 0.003461
75/199 21.2G 0.02055 0.007504 0.01128 0.03934 91 640 0.9082 0.8934 0.9562 0.892 0.01222 0.003971 0.003536
76/199 21.2G 0.02084 0.007241 0.01077 0.03885 107 640 0.924 0.8976 0.9529 0.886 0.01275 0.004029 0.003079
77/199 21.2G 0.02091 0.007165 0.01156 0.03963 107 640 0.9226 0.8914 0.9505 0.8873 0.01274 0.004035 0.002994
78/199 21.2G 0.02147 0.007156 0.0113 0.03993 83 640 0.9105 0.9314 0.9564 0.8935 0.01261 0.003958 0.002893
79/199 21.2G 0.0201 0.007163 0.01042 0.03768 104 640 0.8874 0.9376 0.9519 0.8905 0.0133 0.00402 0.003056
80/199 21.2G 0.02103 0.007124 0.01103 0.03918 106 640 0.893 0.9274 0.9498 0.8897 0.0131 0.004112 0.00314
81/199 21.2G 0.02074 0.007165 0.0106 0.03851 117 640 0.9015 0.9225 0.946 0.888 0.01309 0.004102 0.003323
82/199 21.2G 0.02022 0.007272 0.01108 0.03857 105 640 0.9038 0.9262 0.9486 0.8855 0.01299 0.00397 0.003051
83/199 21.2G 0.02091 0.007227 0.01064 0.03878 116 640 0.8987 0.918 0.9474 0.8852 0.01313 0.004092 0.003121
84/199 21.2G 0.02021 0.007001 0.01027 0.03749 111 640 0.9184 0.9074 0.9515 0.8895 0.01294 0.003998 0.003081
85/199 21.2G 0.02118 0.006975 0.01125 0.03941 124 640 0.9115 0.9311 0.9529 0.8942 0.01328 0.004079 0.002838
86/199 21.2G 0.02093 0.006906 0.01061 0.03844 98 640 0.9015 0.9334 0.9494 0.8926 0.0136 0.00405 0.00305
87/199 21.2G 0.0201 0.007066 0.01009 0.03725 91 640 0.9138 0.9242 0.9568 0.8998 0.01326 0.004056 0.002639
88/199 21.2G 0.02057 0.006984 0.01019 0.03774 96 640 0.9226 0.9207 0.9552 0.8931 0.01363 0.004044 0.002787
89/199 21.2G 0.01974 0.006952 0.00959 0.03628 127 640 0.9398 0.894 0.9593 0.8995 0.01313 0.004127 0.002464
90/199 21.2G 0.02007 0.007024 0.009863 0.03696 92 640 0.9238 0.9137 0.9524 0.8949 0.01272 0.004168 0.002454
91/199 21.2G 0.01946 0.007122 0.009783 0.03636 83 640 0.9068 0.9297 0.9533 0.8935 0.01278 0.004198 0.002522
92/199 21.2G 0.01999 0.006919 0.01011 0.03702 135 640 0.923 0.919 0.9544 0.8989 0.013 0.004238 0.002447
93/199 21.2G 0.02002 0.007002 0.009807 0.03683 100 640 0.9158 0.9115 0.9574 0.901 0.01323 0.004104 0.002699
94/199 21.2G 0.02022 0.006943 0.01013 0.03729 85 640 0.9178 0.9192 0.9506 0.8922 0.01323 0.004168 0.003271
95/199 21.2G 0.01974 0.006875 0.009683 0.0363 119 640 0.9372 0.9275 0.9599 0.9027 0.01288 0.004066 0.002377
96/199 21.2G 0.01939 0.00675 0.009595 0.03574 88 640 0.9261 0.9193 0.9613 0.9067 0.01277 0.004039 0.002454
97/199 21.2G 0.02005 0.006797 0.00911 0.03595 76 640 0.9192 0.9325 0.9606 0.9035 0.01355 0.00417 0.002442
98/199 21.2G 0.01935 0.006843 0.009347 0.03554 103 640 0.9262 0.9309 0.9624 0.9125 0.01344 0.004125 0.002752
99/199 21.2G 0.01932 0.006784 0.009822 0.03593 101 640 0.9219 0.9166 0.9597 0.908 0.0137 0.004147 0.002623
100/199 21.2G 0.01878 0.006628 0.008785 0.03419 69 640 0.9164 0.9246 0.9569 0.9039 0.01362 0.004165 0.002541
101/199 21.2G 0.01947 0.006683 0.008767 0.03492 107 640 0.9075 0.9445 0.9589 0.9026 0.01354 0.004149 0.002439
102/199 21.2G 0.0189 0.006724 0.009985 0.03561 104 640 0.9058 0.9535 0.9604 0.9057 0.01339 0.004161 0.002298
103/199 21.2G 0.01912 0.006592 0.008669 0.03438 114 640 0.9043 0.9493 0.9641 0.9093 0.01346 0.004228 0.002042
104/199 21.2G 0.01928 0.006634 0.00886 0.03478 92 640 0.9212 0.9364 0.9666 0.9148 0.01349 0.004173 0.002126
105/199 21.2G 0.01851 0.006649 0.009016 0.03418 117 640 0.9106 0.9514 0.9604 0.9029 0.01346 0.004256 0.002053
106/199 21.2G 0.01896 0.006593 0.008843 0.0344 108 640 0.9104 0.9484 0.9582 0.904 0.01348 0.004312 0.002158
107/199 21.2G 0.01921 0.006638 0.008692 0.03454 114 640 0.9279 0.918 0.9578 0.9028 0.0133 0.004294 0.002186
108/199 21.2G 0.0189 0.006617 0.008942 0.03446 115 640 0.9271 0.933 0.9596 0.9019 0.01335 0.004273 0.002105
109/199 21.2G 0.01882 0.006615 0.008571 0.034 105 640 0.925 0.9339 0.9623 0.907 0.01363 0.004243 0.002184
110/199 21.2G 0.01796 0.006479 0.007902 0.03234 88 640 0.9168 0.9402 0.9606 0.9039 0.01385 0.004259 0.002321
111/199 21.2G 0.01866 0.006291 0.008294 0.03325 118 640 0.9218 0.9433 0.96 0.9035 0.01362 0.004227 0.002135
112/199 21.2G 0.01861 0.006617 0.007829 0.03305 80 640 0.9139 0.9633 0.9608 0.9046 0.01347 0.004217 0.002068
113/199 21.2G 0.01819 0.0064 0.0078 0.03239 140 640 0.9167 0.958 0.96 0.906 0.01307 0.004273 0.002089
114/199 21.2G 0.01799 0.006428 0.008431 0.03285 84 640 0.9033 0.9602 0.9599 0.9053 0.01276 0.004336 0.002052
115/199 21.2G 0.0189 0.006389 0.007953 0.03324 80 640 0.9014 0.9596 0.9595 0.906 0.01273 0.004324 0.002021
116/199 21.2G 0.01874 0.006333 0.008239 0.03331 109 640 0.9142 0.9661 0.9615 0.9062 0.01304 0.004257 0.001987
117/199 21.2G 0.01825 0.006296 0.008106 0.03265 98 640 0.9196 0.9613 0.9631 0.907 0.01354 0.004264 0.001931
118/199 21.2G 0.01882 0.006275 0.008 0.03309 111 640 0.9104 0.9671 0.9597 0.9076 0.01364 0.004294 0.001987
119/199 21.2G 0.0181 0.006173 0.007508 0.03178 91 640 0.9127 0.9667 0.9563 0.9041 0.01373 0.004288 0.001992
120/199 21.2G 0.01821 0.006318 0.007842 0.03237 118 640 0.9087 0.9552 0.9568 0.9032 0.01365 0.004349 0.002073
121/199 21.2G 0.01839 0.006351 0.007459 0.0322 115 640 0.9171 0.9562 0.9603 0.9059 0.01353 0.004341 0.002079
122/199 21.2G 0.01847 0.006259 0.007465 0.03219 123 640 0.9013 0.964 0.9616 0.9085 0.01321 0.004386 0.002119
123/199 21.2G 0.01803 0.006328 0.007521 0.03188 78 640 0.9241 0.9345 0.9614 0.9076 0.01314 0.004386 0.002199
124/199 21.2G 0.01842 0.006494 0.007403 0.03232 84 640 0.916 0.9426 0.9624 0.9077 0.01302 0.004365 0.002244
125/199 21.2G 0.01794 0.006082 0.007709 0.03173 64 640 0.9128 0.9535 0.9639 0.9097 0.01295 0.004365 0.002108
126/199 21.2G 0.01823 0.006135 0.00718 0.03155 86 640 0.9172 0.9502 0.9621 0.9095 0.01284 0.004338 0.00197
127/199 21.2G 0.01816 0.006078 0.006887 0.03112 122 640 0.923 0.9449 0.9602 0.9086 0.01298 0.004351 0.001927
128/199 21.2G 0.01835 0.006252 0.007502 0.0321 110 640 0.9276 0.9339 0.9585 0.9047 0.01288 0.004347 0.001975
129/199 21.2G 0.01801 0.006331 0.007693 0.03203 99 640 0.9159 0.9447 0.9595 0.907 0.0129 0.004349 0.001951
130/199 21.2G 0.01777 0.006035 0.007253 0.03106 86 640 0.9182 0.94 0.9588 0.9068 0.01291 0.004373 0.002037
131/199 21.2G 0.01744 0.005978 0.007134 0.03056 105 640 0.9212 0.9351 0.9579 0.9058 0.01279 0.004406 0.002075
132/199 21.2G 0.0177 0.006057 0.006758 0.03051 85 640 0.9205 0.9404 0.9585 0.9075 0.01262 0.004434 0.002107
133/199 21.2G 0.01797 0.005996 0.006768 0.03073 82 640 0.9111 0.9481 0.9583 0.9083 0.01245 0.004441 0.002294
134/199 21.2G 0.01824 0.006097 0.00734 0.03168 75 640 0.919 0.9473 0.9609 0.9101 0.01247 0.004449 0.002325
135/199 21.2G 0.01766 0.006027 0.006863 0.03055 65 640 0.9325 0.933 0.9612 0.9102 0.01242 0.004423 0.002237
136/199 21.2G 0.01778 0.005838 0.006756 0.03038 129 640 0.9185 0.9391 0.9619 0.9108 0.01232 0.004449 0.002327
137/199 21.2G 0.01704 0.006048 0.007129 0.03022 93 640 0.9267 0.9357 0.9588 0.9066 0.01197 0.004508 0.002182
138/199 21.2G 0.01768 0.006018 0.006629 0.03033 87 640 0.9264 0.9381 0.9592 0.9061 0.01178 0.004524 0.002188
139/199 21.2G 0.01752 0.006019 0.00654 0.03008 103 640 0.9153 0.9573 0.9585 0.9064 0.01175 0.004559 0.002177
140/199 21.2G 0.01722 0.005937 0.007069 0.03023 89 640 0.9117 0.962 0.9588 0.9078 0.0118 0.00457 0.002118
141/199 21.2G 0.01725 0.006003 0.006478 0.02973 114 640 0.9164 0.955 0.9579 0.9054 0.01181 0.004576 0.002102
142/199 21.2G 0.01761 0.005895 0.006112 0.02961 122 640 0.9259 0.9462 0.9567 0.9052 0.01176 0.004579 0.002029
143/199 21.2G 0.01725 0.005868 0.006748 0.02987 118 640 0.9332 0.9364 0.9579 0.9077 0.01175 0.004589 0.001983
144/199 21.2G 0.01761 0.005802 0.006233 0.02965 96 640 0.9174 0.9566 0.9589 0.9074 0.01187 0.004585 0.001966
145/199 21.2G 0.01737 0.005938 0.006271 0.02958 140 640 0.933 0.9427 0.9589 0.907 0.01194 0.004599 0.00196
146/199 21.2G 0.01705 0.005824 0.005985 0.02886 92 640 0.9243 0.9551 0.9598 0.9062 0.01203 0.004615 0.001973
147/199 21.2G 0.01679 0.00586 0.006089 0.02874 84 640 0.9253 0.9523 0.9611 0.9081 0.01205 0.004611 0.001951
148/199 21.2G 0.01703 0.005814 0.005411 0.02825 91 640 0.9248 0.9538 0.9613 0.9073 0.01209 0.00462 0.00192
149/199 21.2G 0.01725 0.005784 0.006196 0.02923 95 640 0.9349 0.9454 0.9604 0.9073 0.0121 0.004629 0.001913
150/199 21.2G 0.01712 0.005789 0.006393 0.02931 98 640 0.9321 0.9458 0.9602 0.9073 0.0121 0.004654 0.001943
151/199 21.2G 0.01714 0.005897 0.00642 0.02945 120 640 0.9275 0.9471 0.9597 0.9065 0.01214 0.004675 0.001986
152/199 21.2G 0.01655 0.005752 0.005885 0.02819 97 640 0.9212 0.9524 0.9597 0.9068 0.01218 0.004697 0.001985
153/199 21.2G 0.01669 0.005812 0.005837 0.02834 81 640 0.9222 0.9523 0.9599 0.9072 0.01222 0.004704 0.00197
154/199 21.2G 0.01687 0.005523 0.005669 0.02806 87 640 0.922 0.95 0.9592 0.9065 0.01222 0.004724 0.001961
155/199 21.2G 0.01691 0.005683 0.005704 0.0283 106 640 0.925 0.9476 0.9587 0.9056 0.01228 0.004741 0.001907
156/199 21.2G 0.01726 0.005708 0.006293 0.02926 77 640 0.9235 0.9486 0.9583 0.906 0.01227 0.004755 0.001934
157/199 21.2G 0.0169 0.005571 0.005973 0.02844 87 640 0.9234 0.9474 0.9586 0.9047 0.01226 0.004764 0.001978
158/199 21.2G 0.0166 0.005585 0.005949 0.02814 98 640 0.9071 0.9646 0.9593 0.9058 0.01223 0.00477 0.002008
159/199 21.2G 0.01637 0.005564 0.005113 0.02705 117 640 0.9088 0.9623 0.9588 0.9041 0.01222 0.004775 0.002027
160/199 21.2G 0.01645 0.00571 0.005358 0.02752 101 640 0.9092 0.9629 0.9575 0.9035 0.01218 0.00478 0.002029
161/199 21.2G 0.01644 0.005472 0.005357 0.02727 96 640 0.9135 0.9604 0.9581 0.9034 0.01217 0.004777 0.002055
162/199 21.2G 0.01687 0.005455 0.00584 0.02817 83 640 0.9158 0.9596 0.9582 0.9038 0.01216 0.004775 0.002077
163/199 21.2G 0.01627 0.005683 0.005216 0.02717 109 640 0.9161 0.9591 0.9581 0.9047 0.01216 0.004784 0.002103
164/199 21.2G 0.01643 0.005452 0.005169 0.02705 76 640 0.9158 0.9605 0.9575 0.905 0.01221 0.004785 0.002115
165/199 21.2G 0.01629 0.005375 0.004813 0.02648 116 640 0.9147 0.9607 0.9566 0.9053 0.01227 0.004788 0.002098
166/199 21.2G 0.01633 0.005565 0.005358 0.02725 113 640 0.914 0.9614 0.9566 0.9051 0.01228 0.004791 0.002085
167/199 21.2G 0.01643 0.005508 0.005595 0.02753 89 640 0.912 0.961 0.9567 0.9044 0.01231 0.004792 0.002084
168/199 21.2G 0.01602 0.005486 0.005108 0.02661 78 640 0.9148 0.9561 0.957 0.9042 0.01233 0.004792 0.002069
169/199 21.2G 0.01643 0.00535 0.004986 0.02677 104 640 0.9156 0.9554 0.9572 0.9037 0.01234 0.00479 0.002062
170/199 21.2G 0.01626 0.00538 0.004896 0.02654 106 640 0.9128 0.9593 0.9578 0.9041 0.01233 0.004784 0.002045
171/199 21.2G 0.01626 0.005475 0.005093 0.02683 86 640 0.9149 0.9569 0.9574 0.9034 0.01233 0.004777 0.002022
172/199 21.2G 0.01577 0.005293 0.004927 0.02599 91 640 0.9119 0.9588 0.9573 0.9029 0.01234 0.004779 0.001998
173/199 21.2G 0.01627 0.005318 0.005138 0.02673 107 640 0.9262 0.9416 0.9576 0.9032 0.01236 0.004786 0.001988
174/199 21.2G 0.01626 0.005301 0.00513 0.02669 82 640 0.9136 0.9592 0.9574 0.9027 0.01238 0.004788 0.001965
175/199 21.2G 0.01613 0.005335 0.004706 0.02617 109 640 0.9335 0.9371 0.9575 0.9031 0.01239 0.004786 0.001955
176/199 21.2G 0.01627 0.005445 0.004694 0.02641 124 640 0.932 0.9388 0.9572 0.9027 0.0124 0.004789 0.001941
177/199 21.2G 0.01606 0.005305 0.004933 0.0263 99 640 0.9266 0.9457 0.9568 0.9022 0.01243 0.004788 0.001929
178/199 21.2G 0.0159 0.00538 0.004685 0.02597 101 640 0.9283 0.945 0.9565 0.9018 0.01246 0.004788 0.001917
179/199 21.2G 0.01597 0.005373 0.004962 0.02631 82 640 0.9275 0.9451 0.9562 0.9013 0.01248 0.004791 0.001901
180/199 21.2G 0.01609 0.00521 0.004822 0.02612 90 640 0.9236 0.9502 0.9556 0.9006 0.0125 0.004794 0.001888
181/199 21.2G 0.0162 0.005267 0.004821 0.02629 95 640 0.9257 0.9485 0.9553 0.9008 0.01251 0.004801 0.00188
182/199 21.2G 0.01638 0.005256 0.005124 0.02676 98 640 0.9252 0.9498 0.9548 0.9008 0.01251 0.004811 0.001876
183/199 21.2G 0.01594 0.005274 0.00481 0.02603 122 640 0.924 0.9499 0.9547 0.9001 0.0125 0.004817 0.001863
184/199 21.2G 0.01619 0.005258 0.004436 0.02589 92 640 0.924 0.9497 0.9546 0.8996 0.0125 0.00482 0.001853
185/199 21.2G 0.01595 0.00516 0.004497 0.02561 107 640 0.9253 0.9483 0.9549 0.901 0.01249 0.004822 0.001847
186/199 21.2G 0.0155 0.005289 0.004705 0.02549 85 640 0.9236 0.9503 0.9545 0.9009 0.01247 0.004826 0.001847
187/199 21.2G 0.01623 0.005346 0.004377 0.02595 133 640 0.9252 0.9495 0.9547 0.901 0.01245 0.004827 0.001844
188/199 21.2G 0.01556 0.0052 0.004283 0.02505 83 640 0.9287 0.9472 0.9542 0.9007 0.01244 0.004828 0.001845
189/199 21.2G 0.01573 0.005269 0.004841 0.02584 99 640 0.9287 0.9444 0.9538 0.9004 0.01244 0.004828 0.001851
190/199 21.2G 0.01594 0.005369 0.004447 0.02575 99 640 0.9277 0.9454 0.9537 0.9008 0.01244 0.004826 0.001854
191/199 21.2G 0.01545 0.005139 0.004295 0.02489 88 640 0.9197 0.9532 0.9537 0.9004 0.01244 0.004826 0.001849
192/199 21.2G 0.01617 0.00518 0.004361 0.02571 82 640 0.9231 0.9489 0.954 0.9006 0.01244 0.004824 0.001843
193/199 21.2G 0.01595 0.005384 0.004311 0.02565 98 640 0.9282 0.9444 0.955 0.9015 0.01242 0.004824 0.001838
194/199 21.2G 0.01586 0.005048 0.004171 0.02508 93 640 0.9281 0.9447 0.9547 0.9014 0.01241 0.004826 0.001832
195/199 21.2G 0.0157 0.005198 0.00467 0.02557 97 640 0.9274 0.9455 0.9545 0.9014 0.01241 0.004829 0.001834
196/199 21.2G 0.0158 0.005033 0.004465 0.0253 100 640 0.9274 0.9438 0.9544 0.9016 0.01241 0.004833 0.001839
197/199 21.2G 0.01575 0.005069 0.004028 0.02485 109 640 0.9271 0.9441 0.9545 0.9019 0.0124 0.004837 0.001846
198/199 21.2G 0.01595 0.005176 0.004408 0.02554 100 640 0.9269 0.9438 0.9541 0.9014 0.01239 0.004839 0.001854
199/199 21.2G 0.0156 0.005187 0.004208 0.025 103 640 0.9265 0.9441 0.9543 0.9015 0.01239 0.004844 0.001859
