# Supplementary material for: A study on an efficient citrus Huanglong disease detection algorithm based on three-channel aggregated attention
Source: PeerJ Comput Sci. 2025 Jul 8;11:e2943. doi: 10.7717/peerj-cs.2943 (PMC12453638; doi:10.7717/peerj-cs.2943)
Supplement: Supplemental Information 2 [file peerj-cs-11-2943-s002.zip]

Archive with 46 entries (38 files):
- Experimental Figures/
- Experimental Figures/Data Figures/
- Experimental Figures/Data Figures/07-Fig. 7 Graph of training classification loss function/
- Experimental Figures/Data Figures/07-Fig. 7 Graph of training classification loss function/Graph of training classification loss function.jpg
- Experimental Figures/Data Figures/07-Fig. 7 Graph of training classification loss function/Graph of training classification loss function.opju
- Experimental Figures/Data Figures/08-Fig. 8 Plot of test bounding box loss function/
- Experimental Figures/Data Figures/08-Fig. 8 Plot of test bounding box loss function/Plot of test bounding box loss function.opju
- Experimental Figures/Data Figures/08-Fig. 8 Plot of test bounding box loss function/Plot of test bounding box loss function.png
- Experimental Figures/Data Figures/09-Fig.9 Comparison of Map50 for each model/
- Experimental Figures/Data Figures/09-Fig.9 Comparison of Map50 for each model/Comparison of Map50 for each model.opju
- Experimental Figures/Data Figures/09-Fig.9 Comparison of Map50 for each model/FIG.9Comparison of Map50 for each model.png
- Experimental Figures/Data Figures/10-Fig. 10 Plot of inference speed for each model/
- Experimental Figures/Data Figures/10-Fig. 10 Plot of inference speed for each model/Plot of inference speed for each model.jpg
- Experimental Figures/Data Figures/10-Fig. 10 Plot of inference speed for each model/Plot of inference speed for each model.opju
- Experimental Figures/Data Figures/11-Fig.11 YOLOv8 Improved Detection Result Chart/
- Experimental Figures/Data Figures/11-Fig.11 YOLOv8 Improved Detection Result Chart/Anthracnose1.png
- Experimental Figures/Data Figures/11-Fig.11 YOLOv8 Improved Detection Result Chart/Anthracnose2.png
- Experimental Figures/Data Figures/11-Fig.11 YOLOv8 Improved Detection Result Chart/Blotchy motting1.png
- Experimental Figures/Data Figures/11-Fig.11 YOLOv8 Improved Detection Result Chart/Blotchy motting2.png
- Experimental Figures/Data Figures/11-Fig.11 YOLOv8 Improved Detection Result Chart/Canker1.png
- Experimental Figures/Data Figures/11-Fig.11 YOLOv8 Improved Detection Result Chart/Canker2.png
- Experimental Figures/Data Figures/11-Fig.11 YOLOv8 Improved Detection Result Chart/Citrus greasy spot1.png
- Experimental Figures/Data Figures/11-Fig.11 YOLOv8 Improved Detection Result Chart/Citrus greasy spot2.png
- Experimental Figures/Data Figures/11-Fig.11 YOLOv8 Improved Detection Result Chart/Healthy fruit1.png
- Experimental Figures/Data Figures/11-Fig.11 YOLOv8 Improved Detection Result Chart/Healthy fruit2.png
- Experimental Figures/Data Figures/11-Fig.11 YOLOv8 Improved Detection Result Chart/Healthy leaf1.png
- Experimental Figures/Data Figures/11-Fig.11 YOLOv8 Improved Detection Result Chart/Healthy leaf2.png
- Experimental Figures/Data Figures/11-Fig.11 YOLOv8 Improved Detection Result Chart/Maqnesium deficiency1.png
- Experimental Figures/Data Figures/11-Fig.11 YOLOv8 Improved Detection Result Chart/Maqnesium deficiency2.png
- Experimental Figures/Data Figures/11-Fig.11 YOLOv8 Improved Detection Result Chart/Red nose fruit1.png
- Experimental Figures/Data Figures/11-Fig.11 YOLOv8 Improved Detection Result Chart/Red nose fruit2.png
- Experimental Figures/Data Figures/11-Fig.11 YOLOv8 Improved Detection Result Chart/Soot mould1.png
- Experimental Figures/Data Figures/11-Fig.11 YOLOv8 Improved Detection Result Chart/Soot mould2.png
- Experimental Figures/Data Figures/11-Fig.11 YOLOv8 Improved Detection Result Chart/Uniform yellowing1.png
- Experimental Figures/Data Figures/11-Fig.11 YOLOv8 Improved Detection Result Chart/Uniform yellowing2.png
- Experimental Figures/Data Figures/11-Fig.11 YOLOv8 Improved Detection Result Chart/Vein yellowing1.png
- Experimental Figures/Data Figures/11-Fig.11 YOLOv8 Improved Detection Result Chart/Vein yellowing2.png
- Experimental Figures/Data Figures/11-Fig.11 YOLOv8 Improved Detection Result Chart/Zinc deficiency1.png
- Experimental Figures/Data Figures/11-Fig.11 YOLOv8 Improved Detection Result Chart/Zinc deficiency2.png
- Experimental Figures/Structural module diagram/
- Experimental Figures/Structural module diagram/01-Fig.1 YOLOv8 network architecture diagram.vsdx
- Experimental Figures/Structural module diagram/02-Fig. 2 Structure of three-channel aggregated attention network.vsdx
- Experimental Figures/Structural module diagram/03-Fig 3 Structure of C2f Attention Irmb.vsdx
- Experimental Figures/Structural module diagram/04-Fig. 4 Structure of SimFusion_4in.vsdx
- Experimental Figures/Structural module diagram/05-Fig. 5 IFM structure.vsdx
- Experimental Figures/Structural module diagram/06-Fig. 6 Power_channel structure.vsdx
