# Supplementary material for: A study on an efficient citrus Huanglong disease detection algorithm based on three-channel aggregated attention
Source: PeerJ Comput Sci. 2025 Jul 8;11:e2943. doi: 10.7717/peerj-cs.2943 (PMC12453638; doi:10.7717/peerj-cs.2943)
Supplement: Supplemental Information 3 [file peerj-cs-11-2943-s003.zip]

Archive with 992 entries (851 files):
- ultralytics-main/
- ultralytics-main/.github/
- ultralytics-main/.github/dependabot.yml
- ultralytics-main/.github/ISSUE_TEMPLATE/
- ultralytics-main/.github/ISSUE_TEMPLATE/bug-report.yml
- ultralytics-main/.github/ISSUE_TEMPLATE/config.yml
- ultralytics-main/.github/ISSUE_TEMPLATE/feature-request.yml
- ultralytics-main/.github/ISSUE_TEMPLATE/question.yml
- ultralytics-main/.github/workflows/
- ultralytics-main/.github/workflows/ci.yaml
- ultralytics-main/.github/workflows/cla.yml
- ultralytics-main/.github/workflows/codeql.yaml
- ultralytics-main/.github/workflows/docker.yaml
- ultralytics-main/.github/workflows/format.yml
- ultralytics-main/.github/workflows/greetings.yml
- ultralytics-main/.github/workflows/links.yml
- ultralytics-main/.github/workflows/merge-main-into-prs.yml
- ultralytics-main/.github/workflows/publish.yml
- ultralytics-main/.github/workflows/stale.yml
- ultralytics-main/.gitignore
- ultralytics-main/.idea/
- ultralytics-main/.idea/.gitignore
- ultralytics-main/.idea/.name
- ultralytics-main/.idea/deployment.xml
- ultralytics-main/.idea/inspectionProfiles/
- ultralytics-main/.idea/inspectionProfiles/profiles_settings.xml
- ultralytics-main/.idea/misc.xml
- ultralytics-main/.idea/modules.xml
- ultralytics-main/.idea/ultralytics-main.iml
- ultralytics-main/.idea/workspace.xml
- ultralytics-main/.pre-commit-config.yaml
- ultralytics-main/CITATION.cff
- ultralytics-main/CONTRIBUTING.md
- ultralytics-main/data.yaml
- ultralytics-main/docker/
- ultralytics-main/docker/Dockerfile
- ultralytics-main/docker/Dockerfile-arm64
- ultralytics-main/docker/Dockerfile-conda
- ultralytics-main/docker/Dockerfile-cpu
- ultralytics-main/docker/Dockerfile-jetson-jetpack4
- ultralytics-main/docker/Dockerfile-jetson-jetpack5
- ultralytics-main/docker/Dockerfile-python
- ultralytics-main/docker/Dockerfile-runner
- ultralytics-main/docs/
- ultralytics-main/docs/build_docs.py
- ultralytics-main/docs/build_reference.py
- ultralytics-main/docs/coming_soon_template.md
- ultralytics-main/docs/en/
- ultralytics-main/docs/en/CNAME
- ultralytics-main/docs/en/datasets/
- ultralytics-main/docs/en/datasets/classify/
- ultralytics-main/docs/en/datasets/classify/caltech101.md
- ultralytics-main/docs/en/datasets/classify/caltech256.md
- ultralytics-main/docs/en/datasets/classify/cifar10.md
- ultralytics-main/docs/en/datasets/classify/cifar100.md
- ultralytics-main/docs/en/datasets/classify/fashion-mnist.md
- ultralytics-main/docs/en/datasets/classify/imagenet.md
- ultralytics-main/docs/en/datasets/classify/imagenet10.md
- ultralytics-main/docs/en/datasets/classify/imagenette.md
- ultralytics-main/docs/en/datasets/classify/imagewoof.md
- ultralytics-main/docs/en/datasets/classify/index.md
- ultralytics-main/docs/en/datasets/classify/mnist.md
- ultralytics-main/docs/en/datasets/detect/
- ultralytics-main/docs/en/datasets/detect/african-wildlife.md
- ultralytics-main/docs/en/datasets/detect/argoverse.md
- ultralytics-main/docs/en/datasets/detect/brain-tumor.md
- ultralytics-main/docs/en/datasets/detect/coco.md
- ultralytics-main/docs/en/datasets/detect/coco8.md
- ultralytics-main/docs/en/datasets/detect/globalwheat2020.md
- ultralytics-main/docs/en/datasets/detect/index.md
- ultralytics-main/docs/en/datasets/detect/lvis.md
- ultralytics-main/docs/en/datasets/detect/objects365.md
- ultralytics-main/docs/en/datasets/detect/open-images-v7.md
- ultralytics-main/docs/en/datasets/detect/roboflow-100.md
- ultralytics-main/docs/en/datasets/detect/signature.md
- ultralytics-main/docs/en/datasets/detect/sku-110k.md
- ultralytics-main/docs/en/datasets/detect/visdrone.md
- ultralytics-main/docs/en/datasets/detect/voc.md
- ultralytics-main/docs/en/datasets/detect/xview.md
- ultralytics-main/docs/en/datasets/explorer/
- ultralytics-main/docs/en/datasets/explorer/api.md
- ultralytics-main/docs/en/datasets/explorer/dashboard.md
- ultralytics-main/docs/en/datasets/explorer/explorer.ipynb
- ultralytics-main/docs/en/datasets/explorer/index.md
- ultralytics-main/docs/en/datasets/index.md
- ultralytics-main/docs/en/datasets/obb/
- ultralytics-main/docs/en/datasets/obb/dota-v2.md
- ultralytics-main/docs/en/datasets/obb/dota8.md
- ultralytics-main/docs/en/datasets/obb/index.md
- ultralytics-main/docs/en/datasets/pose/
- ultralytics-main/docs/en/datasets/pose/coco.md
- ultralytics-main/docs/en/datasets/pose/coco8-pose.md
- ultralytics-main/docs/en/datasets/pose/index.md
- ultralytics-main/docs/en/datasets/pose/tiger-pose.md
- ultralytics-main/docs/en/datasets/segment/
- ultralytics-main/docs/en/datasets/segment/carparts-seg.md
- ultralytics-main/docs/en/datasets/segment/coco.md
- ultralytics-main/docs/en/datasets/segment/coco8-seg.md
- ultralytics-main/docs/en/datasets/segment/crack-seg.md
- ultralytics-main/docs/en/datasets/segment/index.md
- ultralytics-main/docs/en/datasets/segment/package-seg.md
- ultralytics-main/docs/en/datasets/track/
- ultralytics-main/docs/en/datasets/track/index.md
- ultralytics-main/docs/en/guides/
- ultralytics-main/docs/en/guides/analytics.md
- ultralytics-main/docs/en/guides/azureml-quickstart.md
- ultralytics-main/docs/en/guides/conda-quickstart.md
- ultralytics-main/docs/en/guides/coral-edge-tpu-on-raspberry-pi.md
- ultralytics-main/docs/en/guides/data-collection-and-annotation.md
- ultralytics-main/docs/en/guides/defining-project-goals.md
- ultralytics-main/docs/en/guides/distance-calculation.md
- ultralytics-main/docs/en/guides/docker-quickstart.md
- ultralytics-main/docs/en/guides/heatmaps.md
- ultralytics-main/docs/en/guides/hyperparameter-tuning.md
- ultralytics-main/docs/en/guides/index.md
- ultralytics-main/docs/en/guides/instance-segmentation-and-tracking.md
- ultralytics-main/docs/en/guides/isolating-segmentation-objects.md
- ultralytics-main/docs/en/guides/kfold-cross-validation.md
- ultralytics-main/docs/en/guides/model-deployment-options.md
- ultralytics-main/docs/en/guides/nvidia-jetson.md
- ultralytics-main/docs/en/guides/object-blurring.md
- ultralytics-main/docs/en/guides/object-counting.md
- ultralytics-main/docs/en/guides/object-cropping.md
- ultralytics-main/docs/en/guides/optimizing-openvino-latency-vs-throughput-modes.md
- ultralytics-main/docs/en/guides/parking-management.md
- ultralytics-main/docs/en/guides/preprocessing_annotated_data.md
- ultralytics-main/docs/en/guides/queue-management.md
- ultralytics-main/docs/en/guides/raspberry-pi.md
- ultralytics-main/docs/en/guides/region-counting.md
- ultralytics-main/docs/en/guides/ros-quickstart.md
- ultralytics-main/docs/en/guides/sahi-tiled-inference.md
- ultralytics-main/docs/en/guides/security-alarm-system.md
- ultralytics-main/docs/en/guides/speed-estimation.md
- ultralytics-main/docs/en/guides/steps-of-a-cv-project.md
- ultralytics-main/docs/en/guides/triton-inference-server.md
- ultralytics-main/docs/en/guides/view-results-in-terminal.md
- ultralytics-main/docs/en/guides/vision-eye.md
- ultralytics-main/docs/en/guides/workouts-monitoring.md
- ultralytics-main/docs/en/guides/yolo-common-issues.md
- ultralytics-main/docs/en/guides/yolo-performance-metrics.md
- ultralytics-main/docs/en/guides/yolo-thread-safe-inference.md
- ultralytics-main/docs/en/help/
- ultralytics-main/docs/en/help/CI.md
- ultralytics-main/docs/en/help/CLA.md
- ultralytics-main/docs/en/help/code_of_conduct.md
- ultralytics-main/docs/en/help/contributing.md
- ultralytics-main/docs/en/help/environmental-health-safety.md
- ultralytics-main/docs/en/help/FAQ.md
- ultralytics-main/docs/en/help/index.md
- ultralytics-main/docs/en/help/minimum_reproducible_example.md
- ultralytics-main/docs/en/help/privacy.md
- ultralytics-main/docs/en/help/security.md
- ultralytics-main/docs/en/hub/
- ultralytics-main/docs/en/hub/api/
- ultralytics-main/docs/en/hub/api/index.md
- ultralytics-main/docs/en/hub/app/
- ultralytics-main/docs/en/hub/app/android.md
- ultralytics-main/docs/en/hub/app/index.md
- ultralytics-main/docs/en/hub/app/ios.md
- ultralytics-main/docs/en/hub/cloud-training.md
- ultralytics-main/docs/en/hub/datasets.md
- ultralytics-main/docs/en/hub/index.md
- ultralytics-main/docs/en/hub/inference-api.md
- ultralytics-main/docs/en/hub/integrations.md
- ultralytics-main/docs/en/hub/models.md
- ultralytics-main/docs/en/hub/pro.md
- ultralytics-main/docs/en/hub/projects.md
- ultralytics-main/docs/en/hub/quickstart.md
- ultralytics-main/docs/en/hub/teams.md
- ultralytics-main/docs/en/index.md
- ultralytics-main/docs/en/integrations/
- ultralytics-main/docs/en/integrations/amazon-sagemaker.md
- ultralytics-main/docs/en/integrations/clearml.md
- ultralytics-main/docs/en/integrations/comet.md
- ultralytics-main/docs/en/integrations/coreml.md
- ultralytics-main/docs/en/integrations/dvc.md
- ultralytics-main/docs/en/integrations/edge-tpu.md
- ultralytics-main/docs/en/integrations/google-colab.md
- ultralytics-main/docs/en/integrations/gradio.md
- ultralytics-main/docs/en/integrations/index.md
- ultralytics-main/docs/en/integrations/mlflow.md
- ultralytics-main/docs/en/integrations/ncnn.md
- ultralytics-main/docs/en/integrations/neural-magic.md
- ultralytics-main/docs/en/integrations/onnx.md
- ultralytics-main/docs/en/integrations/openvino.md
- ultralytics-main/docs/en/integrations/paddlepaddle.md
- ultralytics-main/docs/en/integrations/paperspace.md
- ultralytics-main/docs/en/integrations/ray-tune.md
- ultralytics-main/docs/en/integrations/roboflow.md
- ultralytics-main/docs/en/integrations/tensorboard.md
- ultralytics-main/docs/en/integrations/tensorrt.md
- ultralytics-main/docs/en/integrations/tf-graphdef.md
- ultralytics-main/docs/en/integrations/tf-savedmodel.md
- ultralytics-main/docs/en/integrations/tfjs.md
- ultralytics-main/docs/en/integrations/tflite.md
- ultralytics-main/docs/en/integrations/torchscript.md
- ultralytics-main/docs/en/integrations/weights-biases.md
- ultralytics-main/docs/en/models/
- ultralytics-main/docs/en/models/fast-sam.md
- ultralytics-main/docs/en/models/index.md
- ultralytics-main/docs/en/models/mobile-sam.md
- ultralytics-main/docs/en/models/rtdetr.md
- ultralytics-main/docs/en/models/sam.md
- ultralytics-main/docs/en/models/yolo-nas.md
- ultralytics-main/docs/en/models/yolo-world.md
- ultralytics-main/docs/en/models/yolov10.md
- ultralytics-main/docs/en/models/yolov3.md
- ultralytics-main/docs/en/models/yolov4.md
- ultralytics-main/docs/en/models/yolov5.md
- ultralytics-main/docs/en/models/yolov6.md
- ultralytics-main/docs/en/models/yolov7.md
- ultralytics-main/docs/en/models/yolov8.md
- ultralytics-main/docs/en/models/yolov9.md
- ultralytics-main/docs/en/modes/
- ultralytics-main/docs/en/modes/benchmark.md
- ultralytics-main/docs/en/modes/export.md
- ultralytics-main/docs/en/modes/index.md
- ultralytics-main/docs/en/modes/predict.md
- ultralytics-main/docs/en/modes/track.md
- ultralytics-main/docs/en/modes/train.md
- ultralytics-main/docs/en/modes/val.md
- ultralytics-main/docs/en/quickstart.md
- ultralytics-main/docs/en/reference/
- ultralytics-main/docs/en/reference/cfg/
- ultralytics-main/docs/en/reference/cfg/__init__.md
- ultralytics-main/docs/en/reference/data/
- ultralytics-main/docs/en/reference/data/annotator.md
- ultralytics-main/docs/en/reference/data/augment.md
- ultralytics-main/docs/en/reference/data/base.md
- ultralytics-main/docs/en/reference/data/build.md
- ultralytics-main/docs/en/reference/data/converter.md
- ultralytics-main/docs/en/reference/data/dataset.md
- ultralytics-main/docs/en/reference/data/explorer/
- ultralytics-main/docs/en/reference/data/explorer/explorer.md
- ultralytics-main/docs/en/reference/data/explorer/gui/
- ultralytics-main/docs/en/reference/data/explorer/gui/dash.md
- ultralytics-main/docs/en/reference/data/explorer/utils.md
- ultralytics-main/docs/en/reference/data/loaders.md
- ultralytics-main/docs/en/reference/data/split_dota.md
- ultralytics-main/docs/en/reference/data/utils.md
- ultralytics-main/docs/en/reference/engine/
- ultralytics-main/docs/en/reference/engine/exporter.md
- ultralytics-main/docs/en/reference/engine/model.md
- ultralytics-main/docs/en/reference/engine/predictor.md
- ultralytics-main/docs/en/reference/engine/results.md
- ultralytics-main/docs/en/reference/engine/trainer.md
- ultralytics-main/docs/en/reference/engine/tuner.md
- ultralytics-main/docs/en/reference/engine/validator.md
- ultralytics-main/docs/en/reference/hub/
- ultralytics-main/docs/en/reference/hub/auth.md
- ultralytics-main/docs/en/reference/hub/session.md
- ultralytics-main/docs/en/reference/hub/utils.md
- ultralytics-main/docs/en/reference/hub/__init__.md
- ultralytics-main/docs/en/reference/models/
- ultralytics-main/docs/en/reference/models/fastsam/
- ultralytics-main/docs/en/reference/models/fastsam/model.md
- ultralytics-main/docs/en/reference/models/fastsam/predict.md
- ultralytics-main/docs/en/reference/models/fastsam/prompt.md
- ultralytics-main/docs/en/reference/models/fastsam/utils.md
- ultralytics-main/docs/en/reference/models/fastsam/val.md
- ultralytics-main/docs/en/reference/models/nas/
- ultralytics-main/docs/en/reference/models/nas/model.md
- ultralytics-main/docs/en/reference/models/nas/predict.md
- ultralytics-main/docs/en/reference/models/nas/val.md
- ultralytics-main/docs/en/reference/models/rtdetr/
- ultralytics-main/docs/en/reference/models/rtdetr/model.md
- ultralytics-main/docs/en/reference/models/rtdetr/predict.md
- ultralytics-main/docs/en/reference/models/rtdetr/train.md
- ultralytics-main/docs/en/reference/models/rtdetr/val.md
- ultralytics-main/docs/en/reference/models/sam/
- ultralytics-main/docs/en/reference/models/sam/amg.md
- ultralytics-main/docs/en/reference/models/sam/build.md
- ultralytics-main/docs/en/reference/models/sam/model.md
- ultralytics-main/docs/en/reference/models/sam/modules/
- ultralytics-main/docs/en/reference/models/sam/modules/decoders.md
- ultralytics-main/docs/en/reference/models/sam/modules/encoders.md
- ultralytics-main/docs/en/reference/models/sam/modules/sam.md
- ultralytics-main/docs/en/reference/models/sam/modules/tiny_encoder.md
- ultralytics-main/docs/en/reference/models/sam/modules/transformer.md
- ultralytics-main/docs/en/reference/models/sam/predict.md
- ultralytics-main/docs/en/reference/models/utils/
- ultralytics-main/docs/en/reference/models/utils/loss.md
- ultralytics-main/docs/en/reference/models/utils/ops.md
- ultralytics-main/docs/en/reference/models/yolo/
- ultralytics-main/docs/en/reference/models/yolo/classify/
- ultralytics-main/docs/en/reference/models/yolo/classify/predict.md
- ultralytics-main/docs/en/reference/models/yolo/classify/train.md
- ultralytics-main/docs/en/reference/models/yolo/classify/val.md
- ultralytics-main/docs/en/reference/models/yolo/detect/
- ultralytics-main/docs/en/reference/models/yolo/detect/predict.md
- ultralytics-main/docs/en/reference/models/yolo/detect/train.md
- ultralytics-main/docs/en/reference/models/yolo/detect/val.md
- ultralytics-main/docs/en/reference/models/yolo/model.md
- ultralytics-main/docs/en/reference/models/yolo/obb/
- ultralytics-main/docs/en/reference/models/yolo/obb/predict.md
- ultralytics-main/docs/en/reference/models/yolo/obb/train.md
- ultralytics-main/docs/en/reference/models/yolo/obb/val.md
- ultralytics-main/docs/en/reference/models/yolo/pose/
- ultralytics-main/docs/en/reference/models/yolo/pose/predict.md
- ultralytics-main/docs/en/reference/models/yolo/pose/train.md
[truncated: 692 more entries]
