# Supplementary material for: A study on an efficient citrus Huanglong disease detection algorithm based on three-channel aggregated attention
Source: PeerJ Comput Sci. 2025 Jul 8;11:e2943. doi: 10.7717/peerj-cs.2943 (PMC12453638; doi:10.7717/peerj-cs.2943)
Supplement: Supplemental Information 3 [file peerj-cs-11-2943-s003.zip › ultralytics-main/.github/ISSUE_TEMPLATE/bug-report.yml]

# Ultralytics YOLO 🚀, AGPL-3.0 license

name: 🐛 Bug Report
# title: " "
description: Problems with YOLOv8
labels: [bug, triage]
body:
  - type: markdown
    attributes:
      value: |
        Thank you for submitting a YOLOv8 🐛 Bug Report!

  - type: checkboxes
    attributes:
      label: Search before asking
      description: >
        Please search the Ultralytics [Docs](https://docs.ultralytics.com) and [issues](https://github.com/ultralytics/ultralytics/issues) to see if a similar bug report already exists.
      options:
        - label: >
            I have searched the YOLOv8 [issues](https://github.com/ultralytics/ultralytics/issues) and found no similar bug report.
          required: true

  - type: dropdown
    attributes:
      label: YOLOv8 Component
      description: |
        Please select the part of YOLOv8 where you found the bug.
      multiple: true
      options:
        - "Install"
        - "Train"
        - "Val"
        - "Predict"
        - "Export"
        - "Multi-GPU"
        - "Augmentation"
        - "Hyperparameter Tuning"
        - "Integrations"
        - "Other"
    validations:
      required: false

  - type: textarea
    attributes:
      label: Bug
      description: Provide console output with error messages and/or screenshots of the bug.
      placeholder: |
        💡 ProTip! Include as much information as possible (screenshots, logs, tracebacks etc.) to receive the most helpful response.
    validations:
      required: true

  - type: textarea
    attributes:
      label: Environment
      description: Please specify the software and hardware you used to produce the bug.
      placeholder: |
        Paste output of `yolo checks` or `ultralytics.checks()` command, i.e.:
        ```
        Ultralytics YOLOv8.0.181 🚀 Python-3.11.2 torch-2.0.1 CPU (Apple M2)
        Setup complete ✅ (8 CPUs, 16.0 GB RAM, 266.5/460.4 GB disk)

        OS                  macOS-13.5.2
        Environment         Jupyter
        Python              3.11.2
        Install             git
        RAM                 16.00 GB
        CPU                 Apple M2
        CUDA                None
        ```
    validations:
      required: false

  - type: textarea
    attributes:
      label: Minimal Reproducible Example
      description: >
        When asking a question, people will be better able to provide help if you provide code that they can easily understand and use to **reproduce** the problem.
        This is referred to by community members as creating a [minimal reproducible example](https://docs.ultralytics.com/help/minimum_reproducible_example/).
      placeholder: |
        ```
        # Code to reproduce your issue here
        ```
    validations:
      required: false

  - type: textarea
    attributes:
      label: Additional
      description: Anything else you would like to share?

  - type: checkboxes
    attributes:
      label: Are you willing to submit a PR?
      description: >
        (Optional) We encourage you to submit a [Pull Request](https://github.com/ultralytics/ultralytics/pulls) (PR) to help improve YOLOv8 for everyone, especially if you have a good understanding of how to implement a fix or feature.
        See the YOLOv8 [Contributing Guide](https://docs.ultralytics.com/help/contributing) to get started.
      options:
        - label: Yes I'd like to help by submitting a PR!
