# Supplementary material for: A study on an efficient citrus Huanglong disease detection algorithm based on three-channel aggregated attention
Source: PeerJ Comput Sci. 2025 Jul 8;11:e2943. doi: 10.7717/peerj-cs.2943 (PMC12453638; doi:10.7717/peerj-cs.2943)
Supplement: Supplemental Information 3 [file peerj-cs-11-2943-s003.zip › ultralytics-main/.github/ISSUE_TEMPLATE/config.yml]

# Ultralytics YOLO 🚀, AGPL-3.0 license

blank_issues_enabled: true
contact_links:
  - name: 📄 Docs
    url: https://docs.ultralytics.com/
    about: Full Ultralytics YOLOv8 Documentation
  - name: 💬 Forum
    url: https://community.ultralytics.com/
    about: Ask on Ultralytics Community Forum
  - name: 🎧 Discord
    url: https://ultralytics.com/discord
    about: Ask on Ultralytics Discord
