# Supplementary material for: A study on an efficient citrus Huanglong disease detection algorithm based on three-channel aggregated attention
Source: PeerJ Comput Sci. 2025 Jul 8;11:e2943. doi: 10.7717/peerj-cs.2943 (PMC12453638; doi:10.7717/peerj-cs.2943)
Supplement: Supplemental Information 3 [file peerj-cs-11-2943-s003.zip › ultralytics-main/.github/workflows/publish.yml]

# Ultralytics YOLO 🚀, AGPL-3.0 license
# Publish pip package to PyPI https://pypi.org/project/ultralytics/ and Docs to https://docs.ultralytics.com

name: Publish to PyPI and Deploy Docs

on:
  push:
    branches: [main]
  workflow_dispatch:
    inputs:
      pypi:
        type: boolean
        description: Publish to PyPI
      docs:
        type: boolean
        description: Deploy Docs

jobs:
  publish:
    if: github.repository == 'ultralytics/ultralytics' && github.actor == 'glenn-jocher'
    name: Publish
    runs-on: macos-14
    steps:
      - name: Checkout code
        uses: actions/checkout@v4
        with:
          fetch-depth: "0" # pulls all commits (needed correct last updated dates in Docs)
      - name: Git config
        run: |
          git config --global user.name "UltralyticsAssistant"
          git config --global user.email "web@ultralytics.com"
      - name: Set up Python environment
        uses: actions/setup-python@v5
        with:
          python-version: "3.11"
          cache: "pip" # caching pip dependencies
      - name: Install dependencies
        run: |
          python -m pip install --upgrade pip wheel build twine
          pip install -e ".[dev]" openai --extra-index-url https://download.pytorch.org/whl/cpu
      - name: Check PyPI version
        shell: python
        run: |
          import os
          import ultralytics
          from ultralytics.utils.checks import check_latest_pypi_version
          latest_pypi_version = check_latest_pypi_version()
          v_local = tuple(map(int, ultralytics.__version__.split('.')))
          v_pypi = tuple(map(int, latest_pypi_version.split('.')))
          print(f'Local version is {v_local}')
          print(f'PyPI version is {v_pypi}')
          d = [a - b for a, b in zip(v_local, v_pypi)]  # diff
          increment_patch = (d[0] == d[1] == 0) and (0 < d[2] < 3)  # publish if patch version increments by 1 or 2
          increment_minor = (d[0] == 0) and (d[1] == 1) and v_local[2] == 0  # publish if minor version increments
          increment = increment_patch or increment_minor
          os.system(f'echo "increment={increment}" >> $GITHUB_OUTPUT')
          os.system(f'echo "version={ultralytics.__version__}" >> $GITHUB_OUTPUT')
          os.system(f'echo "previous_version={latest_pypi_version}" >> $GITHUB_OUTPUT')
          if increment:
              print('Local version is higher than PyPI version. Publishing new version to PyPI ✅.')
        id: check_pypi
      - name: Publish new tag
        if: (github.event_name == 'push' || github.event.inputs.pypi == 'true')  && steps.check_pypi.outputs.increment == 'True'
        run: |
          git tag -a "v${{ steps.check_pypi.outputs.version }}" -m "$(git log -1 --pretty=%B)" || true  # i.e. "v0.1.2 commit message"
          git push origin "v${{ steps.check_pypi.outputs.version }}" || true
      - name: Publish new release
        if: (github.event_name == 'push' || github.event.inputs.pypi == 'true')  && steps.check_pypi.outputs.increment == 'True'
        env:
          OPENAI_AZURE_API_KEY: ${{ secrets.OPENAI_AZURE_API_KEY }}
          OPENAI_AZURE_ENDPOINT: ${{ secrets.OPENAI_AZURE_ENDPOINT }}
          OPENAI_AZURE_API_VERSION: ${{ secrets.OPENAI_AZURE_API_VERSION }}
          GITHUB_TOKEN: ${{ secrets.GITHUB_TOKEN }}
          CURRENT_TAG: ${{ steps.check_pypi.outputs.version }}
          PREVIOUS_TAG: ${{ steps.check_pypi.outputs.previous_version }}
        shell: python
        run: |
          import openai
          import os
          import requests
          import json
          import subprocess

          # Retrieve environment variables
          OPENAI_AZURE_API_KEY = os.getenv('OPENAI_AZURE_API_KEY')
          OPENAI_AZURE_ENDPOINT = os.getenv('OPENAI_AZURE_ENDPOINT')
          OPENAI_AZURE_API_VERSION = os.getenv('OPENAI_AZURE_API_VERSION')
          GITHUB_TOKEN = os.getenv('GITHUB_TOKEN')
          CURRENT_TAG = os.getenv('CURRENT_TAG')
          PREVIOUS_TAG = os.getenv('PREVIOUS_TAG')

          # Check for required environment variables
          if not all([OPENAI_AZURE_API_KEY, OPENAI_AZURE_ENDPOINT, OPENAI_AZURE_API_VERSION, GITHUB_TOKEN, CURRENT_TAG, PREVIOUS_TAG]):
              print(OPENAI_AZURE_API_KEY)
              print(OPENAI_AZURE_ENDPOINT)
              print(OPENAI_AZURE_API_VERSION)
              print(GITHUB_TOKEN)
              print(CURRENT_TAG)
              print(PREVIOUS_TAG)
              raise ValueError("One or more required environment variables are missing.")

          latest_tag = f"v{CURRENT_TAG}"
          previous_tag = f"v{PREVIOUS_TAG}"
          repo = 'ultralytics/ultralytics'
          headers = {"Authorization": f"token {GITHUB_TOKEN}", "Accept": "application/vnd.github.v3.diff"}

          # Get the diff between the tags
          url = f"https://api.github.com/repos/{repo}/compare/{previous_tag}...{latest_tag}"
          response = requests.get(url, headers=headers)
          diff = response.text if response.status_code == 200 else f"Failed to get diff: {response.content}"

          # Set up OpenAI client
          client = openai.AzureOpenAI(
              api_key=OPENAI_AZURE_API_KEY,
              api_version=OPENAI_AZURE_API_VERSION,
              azure_endpoint=OPENAI_AZURE_ENDPOINT
          )

          # Prepare messages for OpenAI completion
          messages = [
              {
                  "role": "system",
                  "content": "You are an Ultralytics AI assistant skilled in software development and technical communication. Your task is to summarize GitHub releases from Ultralytics in a way that is detailed, accurate, and understandable to both expert developers and non-expert users. Focus on highlighting the key changes and their impact in simple and intuitive terms."
              },
              {
                  "role": "user",
                  "content": f"Summarize the updates made in the [Ultralytics](https://ultralytics.com) '{latest_tag}' tag, focusing on major changes, their purpose, and potential impact. Keep the summary clear and suitable for a broad audience. Add emojis to enliven the summary. Reply directly with a summary along these example guidelines, though feel free to adjust as appropriate:\n\n"
                             f"### 🌟 Summary (single-line synopsis)\n"
                             f"### 📊 Key Changes (bullet points highlighting any major changes)\n"
                             f"### 🎯 Purpose & Impact (bullet points explaining any benefits and potential impact to users)\n"
                             f"\n\nHere's the release diff:\n\n{diff[:96000]}",
              }
          ]

          try:
              completion = client.chat.completions.create(model="gpt-4o-2024-05-13", messages=messages)
              summary = completion.choices[0].message.content.strip()
          except openai.error.OpenAIError as e:
              print(f"Failed to generate summary: {e}")
              raise

          # Get the latest commit message
          commit_message = subprocess.run(['git', 'log', '-1', '--pretty=%B'], check=True, text=True, capture_output=True).stdout.split("\n")[0].strip()

          # Prepare release data
          release = {
              'tag_name': latest_tag,
              'name': f"{latest_tag} - {commit_message}",
              'body': summary,
              'draft': False,
              'prerelease': False
          }

          # Create the release on GitHub
          release_url = f"https://api.github.com/repos/{repo}/releases"
          release_response = requests.post(release_url, headers=headers, data=json.dumps(release))
          if release_response.status_code == 201:
              print(f'Successfully created release {latest_tag}')
          else:
              print(f'Failed to create release {latest_tag}: {release_response.content}')
      - name: Publish to PyPI
        continue-on-error: true
        if: (github.event_name == 'push' || github.event.inputs.pypi == 'true')  && steps.check_pypi.outputs.increment == 'True'
        env:
          PYPI_TOKEN: ${{ secrets.PYPI_TOKEN }}
        run: |
          python -m build
          python -m twine upload dist/* -u __token__ -p $PYPI_TOKEN
      - name: Deploy Docs
        continue-on-error: true
        if: (github.event_name == 'push' || github.event.inputs.docs == 'true') && github.repository == 'ultralytics/ultralytics' && github.actor == 'glenn-jocher'
        env:
          PERSONAL_ACCESS_TOKEN: ${{ secrets.PERSONAL_ACCESS_TOKEN }}
          INDEXNOW_KEY: ${{ secrets.INDEXNOW_KEY_DOCS }}
        run: |
          export JUPYTER_PLATFORM_DIRS=1
          python docs/build_docs.py
          git clone https://github.com/ultralytics/docs.git docs-repo
          cd docs-repo
          git checkout gh-pages || git checkout -b gh-pages
          rm -rf *
          cp -R ../site/* .
          echo "$INDEXNOW_KEY" > "$INDEXNOW_KEY.txt"
          git add .
          LATEST_HASH=$(git rev-parse --short=7 HEAD)
          git commit -m "Update Docs for 'ultralytics ${{ steps.check_pypi.outputs.version }} - $LATEST_HASH'"
          git push https://$PERSONAL_ACCESS_TOKEN@github.com/ultralytics/docs.git gh-pages
      - name: Extract PR Details
        run: |
          if [ "${{ github.event_name }}" = "pull_request" ]; then
            PR_JSON=$(curl -s -H "Authorization: token ${{ secrets.GITHUB_TOKEN }}" https://api.github.com/repos/${{ github.repository }}/pulls/${{ github.event.pull_request.number }})
            PR_NUMBER=${{ github.event.pull_request.number }}
            PR_TITLE=$(echo $PR_JSON | jq -r '.title')
          else
            COMMIT_SHA=${{ github.event.after }}
            PR_JSON=$(curl -s -H "Authorization: token ${{ secrets.GITHUB_TOKEN }}" "https://api.github.com/search/issues?q=repo:${{ github.repository }}+is:pr+is:merged+sha:$COMMIT_SHA")
            PR_NUMBER=$(echo $PR_JSON | jq -r '.items[0].number')
            PR_TITLE=$(echo $PR_JSON | jq -r '.items[0].title')
          fi
          echo "PR_NUMBER=$PR_NUMBER" >> $GITHUB_ENV
          echo "PR_TITLE=$PR_TITLE" >> $GITHUB_ENV
      - name: Notify on Slack (Success)
        if: success() && github.event_name == 'push' && steps.check_pypi.outputs.increment == 'True'
        uses: slackapi/slack-github-action@v1.26.0
        with:
          payload: |
            {"text": "<!channel> GitHub Actions success for ${{ github.workflow }} ✅\n\n\n*Repository:* https://github.com/${{ github.repository }}\n*Action:* https://github.com/${{ github.repository }}/actions/runs/${{ github.run_id }}\n*Author:* ${{ github.actor }}\n*Event:* NEW 'ultralytics ${{ steps.check_pypi.outputs.version }}' pip package published 😃\n*Job Status:* ${{ job.status }}\n*Pull Request:* <https://github.com/${{ github.repository }}/pull/${{ env.PR_NUMBER }}> ${{ env.PR_TITLE }}\n"}
        env:
          SLACK_WEBHOOK_URL: ${{ secrets.SLACK_WEBHOOK_URL_YOLO }}
      - name: Notify on Slack (Failure)
        if: failure()
        uses: slackapi/slack-github-action@v1.26.0
        with:
          payload: |
            {"text": "<!channel> GitHub Actions error for ${{ github.workflow }} ❌\n\n\n*Repository:* https://github.com/${{ github.repository }}\n*Action:* https://github.com/${{ github.repository }}/actions/runs/${{ github.run_id }}\n*Author:* ${{ github.actor }}\n*Event:* ${{ github.event_name }}\n*Job Status:* ${{ job.status }}\n*Pull Request:* <https://github.com/${{ github.repository }}/pull/${{ env.PR_NUMBER }}> ${{ env.PR_TITLE }}\n"}
        env:
          SLACK_WEBHOOK_URL: ${{ secrets.SLACK_WEBHOOK_URL_YOLO }}
