# Supplementary material for: A study on an efficient citrus Huanglong disease detection algorithm based on three-channel aggregated attention
Source: PeerJ Comput Sci. 2025 Jul 8;11:e2943. doi: 10.7717/peerj-cs.2943 (PMC12453638; doi:10.7717/peerj-cs.2943)
Supplement: Supplemental Information 3 [file peerj-cs-11-2943-s003.zip › ultralytics-main/data.yaml]

 # dataset path
#path: I:\20240623\ultralytics-main\datasets

train: ./images/train
val: ./images/val
test: ./images/val

# number of classes
nc: 15

# class names
names: ['others', 'Healthy fruit', 'Healthy leaf', 'Blotchy mottling','Red nose fruit', 'Zinc deficiency',
        'Vein yellowing', 'Uniform yellowing', 'Magnesium deficiency', 'Boron deficiency', 'Anthracnose',
        'Citrus greasy spot', 'Canker', 'Sooty mould', 'Algal spot',]
