# Supplementary material for: A study on an efficient citrus Huanglong disease detection algorithm based on three-channel aggregated attention
Source: PeerJ Comput Sci. 2025 Jul 8;11:e2943. doi: 10.7717/peerj-cs.2943 (PMC12453638; doi:10.7717/peerj-cs.2943)
Supplement: Supplemental Information 3 [file peerj-cs-11-2943-s003.zip › ultralytics-main/docs/en/datasets/detect/index.md]

---
comments: true
description: Learn about dataset formats compatible with Ultralytics YOLO for robust object detection. Explore supported datasets and learn how to convert formats.
keywords: Ultralytics, YOLO, object detection datasets, dataset formats, COCO, dataset conversion, training datasets
---

# Object Detection Datasets Overview

Training a robust and accurate object detection model requires a comprehensive dataset. This guide introduces various formats of datasets that are compatible with the Ultralytics YOLO model and provides insights into their structure, usage, and how to convert between different formats.

## Supported Dataset Formats

### Ultralytics YOLO format

The Ultralytics YOLO format is a dataset configuration format that allows you to define the dataset root directory, the relative paths to training/validation/testing image directories or `*.txt` files containing image paths, and a dictionary of class names. Here is an example:

```yaml
# Train/val/test sets as 1) dir: path/to/imgs, 2) file: path/to/imgs.txt, or 3) list: [path/to/imgs1, path/to/imgs2, ..]
path: ../datasets/coco8  # dataset root dir
train: images/train  # train images (relative to 'path') 4 images
val: images/val  # val images (relative to 'path') 4 images
test:  # test images (optional)

# Classes (80 COCO classes)
names:
  0: person
  1: bicycle
  2: car
  # ...
  77: teddy bear
  78: hair drier
  79: toothbrush
```

Labels for this format should be exported to YOLO format with one `*.txt` file per image. If there are no objects in an image, no `*.txt` file is required. The `*.txt` file should be formatted with one row per object in `class x_center y_center width height` format. Box coordinates must be in **normalized xywh** format (from 0 to 1). If your boxes are in pixels, you should divide `x_center` and `width` by image width, and `y_center` and `height` by image height. Class numbers should be zero-indexed (start with 0).

<p align="center"><img width="750" src="https://user-images.githubusercontent.com/26833433/91506361-c7965000-e886-11ea-8291-c72b98c25eec.jpg" alt="Example labelled image"></p>

The label file corresponding to the above image contains 2 persons (class `0`) and a tie (class `27`):

<p align="center"><img width="428" src="https://user-images.githubusercontent.com/26833433/112467037-d2568c00-8d66-11eb-8796-55402ac0d62f.png" alt="Example label file"></p>

When using the Ultralytics YOLO format, organize your training and validation images and labels as shown in the [COCO8 dataset](coco8.md) example below.

<p align="center"><img width="800" src="https://github.com/IvorZhu331/ultralytics/assets/26833433/a55ec82d-2bb5-40f9-ac5c-f935e7eb9f07" alt="Example dataset directory structure"></p>

## Usage

Here's how you can use these formats to train your model:

!!! Example

    === "Python"

        ```python
        from ultralytics import YOLO

        # Load a model
        model = YOLO("yolov8n.pt")  # load a pretrained model (recommended for training)

        # Train the model
        results = model.train(data="coco8.yaml", epochs=100, imgsz=640)
        ```
    === "CLI"

        ```bash
        # Start training from a pretrained *.pt model
        yolo detect train data=coco8.yaml model=yolov8n.pt epochs=100 imgsz=640
        ```

## Supported Datasets

Here is a list of the supported datasets and a brief description for each:

- [Argoverse](argoverse.md): A dataset containing 3D tracking and motion forecasting data from urban environments with rich annotations.
- [COCO](coco.md): Common Objects in Context (COCO) is a large-scale object detection, segmentation, and captioning dataset with 80 object categories.
- [LVIS](lvis.md): A large-scale object detection, segmentation, and captioning dataset with 1203 object categories.
- [COCO8](coco8.md): A smaller subset of the first 4 images from COCO train and COCO val, suitable for quick tests.
- [Global Wheat 2020](globalwheat2020.md): A dataset containing images of wheat heads for the Global Wheat Challenge 2020.
- [Objects365](objects365.md): A high-quality, large-scale dataset for object detection with 365 object categories and over 600K annotated images.
- [OpenImagesV7](open-images-v7.md): A comprehensive dataset by Google with 1.7M train images and 42k validation images.
- [SKU-110K](sku-110k.md): A dataset featuring dense object detection in retail environments with over 11K images and 1.7 million bounding boxes.
- [VisDrone](visdrone.md): A dataset containing object detection and multi-object tracking data from drone-captured imagery with over 10K images and video sequences.
- [VOC](voc.md): The Pascal Visual Object Classes (VOC) dataset for object detection and segmentation with 20 object classes and over 11K images.
- [xView](xview.md): A dataset for object detection in overhead imagery with 60 object categories and over 1 million annotated objects.
- [Roboflow 100](roboflow-100.md): A diverse object detection benchmark with 100 datasets spanning seven imagery domains for comprehensive model evaluation.
- [Brain-tumor](brain-tumor.md): A dataset for detecting brain tumors includes MRI or CT scan images with details on tumor presence, location, and characteristics.
- [African-wildlife](african-wildlife.md): A dataset featuring images of African wildlife, including buffalo, elephant, rhino, and zebras.
- [Signature](signature.md): A dataset featuring images of various documents with annotated signatures, supporting document verification and fraud detection research.

### Adding your own dataset

If you have your own dataset and would like to use it for training detection models with Ultralytics YOLO format, ensure that it follows the format specified above under "Ultralytics YOLO format". Convert your annotations to the required format and specify the paths, number of classes, and class names in the YAML configuration file.

## Port or Convert Label Formats

### COCO Dataset Format to YOLO Format

You can easily convert labels from the popular COCO dataset format to the YOLO format using the following code snippet:

!!! Example

    === "Python"

        ```python
        from ultralytics.data.converter import convert_coco

        convert_coco(labels_dir="path/to/coco/annotations/")
        ```

This conversion tool can be used to convert the COCO dataset or any dataset in the COCO format to the Ultralytics YOLO format.

Remember to double-check if the dataset you want to use is compatible with your model and follows the necessary format conventions. Properly formatted datasets are crucial for training successful object detection models.
