# Supplementary material for: A study on an efficient citrus Huanglong disease detection algorithm based on three-channel aggregated attention
Source: PeerJ Comput Sci. 2025 Jul 8;11:e2943. doi: 10.7717/peerj-cs.2943 (PMC12453638; doi:10.7717/peerj-cs.2943)
Supplement: Supplemental Information 3 [file peerj-cs-11-2943-s003.zip › ultralytics-main/docs/en/guides/defining-project-goals.md]

---
comments: true
description: Learn how to define clear goals and objectives for your computer vision project with our practical guide. Includes tips on problem statements, measurable objectives, and key decisions.
keywords: computer vision, project planning, problem statement, measurable objectives, dataset preparation, model selection, YOLOv8, Ultralytics
---

# A Practical Guide for Defining Your Computer Vision Project

## Introduction

The first step in any computer vision project is defining what you want to achieve. It's crucial to have a clear roadmap from the start, which includes everything from data collection to deploying your model.

If you need a quick refresher on the basics of a computer vision project, take a moment to read our guide on [the key steps in a computer vision project](./steps-of-a-cv-project.md). It'll give you a solid overview of the whole process. Once you're caught up, come back here to dive into how exactly you can define and refine the goals for your project.

Now, let's get to the heart of defining a clear problem statement for your project and exploring the key decisions you'll need to make along the way.

## Defining A Clear Problem Statement

Setting clear goals and objectives for your project is the first big step toward finding the most effective solutions. Let's understand how you can clearly define your project's problem statement:

- **Identify the Core Issue:** Pinpoint the specific challenge your computer vision project aims to solve.
- **Determine the Scope:** Define the boundaries of your problem.
- **Consider End Users and Stakeholders:** Identify who will be affected by the solution.
- **Analyze Project Requirements and Constraints:** Assess available resources (time, budget, personnel) and identify any technical or regulatory constraints.

### Example of a Business Problem Statement

Let's walk through an example.

Consider a computer vision project where you want to [estimate the speed of vehicles](./speed-estimation.md) on a highway. The core issue is that current speed monitoring methods are inefficient and error-prone due to outdated radar systems and manual processes. The project aims to develop a real-time computer vision system that can replace legacy [speed estimation](https://www.ultralytics.com/blog/ultralytics-yolov8-for-speed-estimation-in-computer-vision-projects) systems.

<p align="center">
  <img width="100%" src="https://assets-global.website-files.com/6479eab6eb2ed5e597810e9e/664efc6e1c4bef6407824558_Abi%20Speed%20fig1.png" alt="Speed Estimation Using YOLOv8">
</p>

Primary users include traffic management authorities and law enforcement, while secondary stakeholders are highway planners and the public benefiting from safer roads. Key requirements involve evaluating budget, time, and personnel, as well as addressing technical needs like high-resolution cameras and real-time data processing. Additionally, regulatory constraints on privacy and data security must be considered.

### Setting Measurable Objectives

Setting measurable objectives is key to the success of a computer vision project. These goals should be clear, achievable, and time-bound.

For example, if you are developing a system to estimate vehicle speeds on a highway. You could consider the following measurable objectives:

- To achieve at least 95% accuracy in speed detection within six months, using a dataset of 10,000 vehicle images.
- The system should be able to process real-time video feeds at 30 frames per second with minimal delay.

By setting specific and quantifiable goals, you can effectively track progress, identify areas for improvement, and ensure the project stays on course.

## The Connection Between The Problem Statement and The Computer Vision Tasks

Your problem statement helps you conceptualize which computer vision task can solve your issue.

For example, if your problem is monitoring vehicle speeds on a highway, the relevant computer vision task is object tracking. [Object tracking](../modes/track.md) is suitable because it allows the system to continuously follow each vehicle in the video feed, which is crucial for accurately calculating their speeds.

<p align="center">
  <img width="100%" src="https://assets-global.website-files.com/6479eab6eb2ed5e597810e9e/664f03ba300cf6e61689862f_FIG%20444.gif" alt="Example of Object Tracking">
</p>

Other tasks, like [object detection](../tasks/detect.md), are not suitable as they don't provide continuous location or movement information. Once you've identified the appropriate computer vision task, it guides several critical aspects of your project, like model selection, dataset preparation, and model training approaches.

## Which Comes First: Model Selection, Dataset Preparation, or Model Training Approach?

The order of model selection, dataset preparation, and training approach depends on the specifics of your project. Here are a few tips to help you decide:

- **Clear Understanding of the Problem**: If your problem and objectives are well-defined, start with model selection. Then, prepare your dataset and decide on the training approach based on the model's requirements.

    - **Example**: Start by selecting a model for a traffic monitoring system that estimates vehicle speeds. Choose an object tracking model, gather and annotate highway videos, and then train the model with techniques for real-time video processing.

- **Unique or Limited Data**: If your project is constrained by unique or limited data, begin with dataset preparation. For instance, if you have a rare dataset of medical images, annotate and prepare the data first. Then, select a model that performs well on such data, followed by choosing a suitable training approach.

    - **Example**: Prepare the data first for a facial recognition system with a small dataset. Annotate it, then select a model that works well with limited data, such as a pre-trained model for transfer learning. Finally, decide on a training approach, including data augmentation, to expand the dataset.

- **Need for Experimentation**: In projects where experimentation is crucial, start with the training approach. This is common in research projects where you might initially test different training techniques. Refine your model selection after identifying a promising method and prepare the dataset based on your findings.
    - **Example**: In a project exploring new methods for detecting manufacturing defects, start with experimenting on a small data subset. Once you find a promising technique, select a model tailored to those findings and prepare a comprehensive dataset.

## Common Discussion Points in the Community

Next, let's look at a few common discussion points in the community regarding computer vision tasks and project planning.

### What Are the Different Computer Vision Tasks?

The most popular computer vision tasks include image classification, object detection, and image segmentation.

<p align="center">
  <img width="100%" src="https://assets-global.website-files.com/614c82ed388d53640613982e/64aeb16e742bde3dc050e048_image%20classification%20vs%20object%20detection%20vs%20image%20segmentation.webp" alt="Overview of Computer Vision Tasks">
</p>

For a detailed explanation of various tasks, please take a look at the Ultralytics Docs page on [YOLOv8 Tasks](../tasks/index.md).

### Can a Pre-trained Model Remember Classes It Knew Before Custom Training?

No, pre-trained models don't "remember" classes in the traditional sense. They learn patterns from massive datasets, and during custom training (fine-tuning), these patterns are adjusted for your specific task. The model's capacity is limited, and focusing on new information can overwrite some previous learnings.

<p align="center">
  <img width="100%" src="https://media.licdn.com/dms/image/D4D12AQHIJdbNXjBXEQ/article-cover_image-shrink_720_1280/0/1692158503859?e=2147483647&v=beta&t=pib5jFzINB9RzKIATGHMsE0jK1_4_m5LRqx7GkYiFqA" alt="Overview of Transfer Learning">
</p>

If you want to use the classes the model was pre-trained on, a practical approach is to use two models: one retains the original performance, and the other is fine-tuned for your specific task. This way, you can combine the outputs of both models. There are other options like freezing layers, using the pre-trained model as a feature extractor, and task-specific branching, but these are more complex solutions and require more expertise.

### How Do Deployment Options Affect My Computer Vision Project?

[Model deployment options](./model-deployment-options.md) critically impact the performance of your computer vision project. For instance, the deployment environment must handle the computational load of your model. Here are some practical examples:

- **Edge Devices**: Deploying on edge devices like smartphones or IoT devices requires lightweight models due to their limited computational resources. Example technologies include [TensorFlow Lite](../integrations/tflite.md) and [ONNX Runtime](../integrations/onnx.md), which are optimized for such environments.
- **Cloud Servers**: Cloud deployments can handle more complex models with larger computational demands. Cloud platforms like [AWS](../integrations/amazon-sagemaker.md), Google Cloud, and Azure offer robust hardware options that can scale based on the project's needs.
- **On-Premise Servers**: For scenarios requiring high data privacy and security, deploying on-premise might be necessary. This involves significant upfront hardware investment but allows full control over the data and infrastructure.
- **Hybrid Solutions**: Some projects might benefit from a hybrid approach, where some processing is done on the edge, while more complex analyses are offloaded to the cloud. This can balance performance needs with cost and latency considerations.

Each deployment option offers different benefits and challenges, and the choice depends on specific project requirements like performance, cost, and security.

## FAQs

Here are some questions that might encounter while defining your computer vision project:

- **Q1:** How do I set effective and measurable objectives for my computer vision project?
    - **A1:** To set effective and measurable objectives, follow the SMART criteria: Specific, Measurable, Achievable, Relevant, and Time-bound. Define what success looks like, how it will be measured, ensure the goals are attainable with available resources, align them with broader project aims, and set a deadline.

<p align="center">
  <img width="100%" src="https://ugc.futurelearn.com/uploads/assets/58/fa/58fa21ca-e284-4086-a1ce-58689ea49982.png" alt="Overview of SMART criteria">
</p>

- **Q2:** Can the scope of a computer vision project change after the problem statement is defined?

    - **A2:** Yes, the scope of a computer vision project can change as new information becomes available or as project requirements evolve. It's important to regularly review and adjust the problem statement and objectives to reflect any new insights or changes in project direction.

- **Q3:** What are some common challenges in defining the problem for a computer vision project?
    - **A3:** Common challenges include vague or overly broad problem statements, unrealistic objectives, lack of stakeholder alignment, insufficient understanding of technical constraints, and underestimating data requirements. Addressing these challenges requires thorough initial research, clear communication with stakeholders, and iterative refinement of the problem statement and objectives.

## Connecting with the Community

Connecting with other computer vision enthusiasts can be incredibly helpful for your projects by providing support, solutions, and new ideas. Here are some great ways to learn, troubleshoot, and network:

### Community Support Channels

- **GitHub Issues:** Head over to the YOLOv8 GitHub repository. You can use the [Issues tab](https://github.com/ultralytics/ultralytics/issues) to raise questions, report bugs, and suggest features. The community and maintainers can assist with specific problems you encounter.
- **Ultralytics Discord Server:** Become part of the [Ultralytics Discord server](https://ultralytics.com/discord/). Connect with fellow users and developers, seek support, exchange knowledge, and discuss ideas.

### Comprehensive Guides and Documentation

- **Ultralytics YOLOv8 Documentation:** Explore the [official YOLOv8 documentation](./index.md) for in-depth guides and valuable tips on various computer vision tasks and projects.

## Conclusion

Defining a clear problem and setting measurable goals is key to a successful computer vision project. We've highlighted the importance of being clear and focused from the start. Having specific goals helps avoid oversight. Also, staying connected with others in the community through platforms like GitHub or Discord is important for learning and staying current. In short, good planning and engaging with the community is a huge part of successful computer vision projects.
