# Supplementary material for: A study on an efficient citrus Huanglong disease detection algorithm based on three-channel aggregated attention
Source: PeerJ Comput Sci. 2025 Jul 8;11:e2943. doi: 10.7717/peerj-cs.2943 (PMC12453638; doi:10.7717/peerj-cs.2943)
Supplement: Supplemental Information 3 [file peerj-cs-11-2943-s003.zip › ultralytics-main/docs/en/guides/index.md]

---
comments: true
description: Master YOLO with Ultralytics tutorials covering training, deployment and optimization. Find solutions, improve metrics, and deploy with ease!.
keywords: Ultralytics, YOLO, tutorials, guides, object detection, deep learning, PyTorch, training, deployment, optimization, computer vision
---

# Comprehensive Tutorials to Ultralytics YOLO

Welcome to the Ultralytics' YOLO 🚀 Guides! Our comprehensive tutorials cover various aspects of the YOLO object detection model, ranging from training and prediction to deployment. Built on PyTorch, YOLO stands out for its exceptional speed and accuracy in real-time object detection tasks.

Whether you're a beginner or an expert in deep learning, our tutorials offer valuable insights into the implementation and optimization of YOLO for your computer vision projects. Let's dive in!

<p align="center">
  <br>
  <iframe loading="lazy" width="720" height="405" src="https://www.youtube.com/embed/96NkhsV-W1U"
    title="YouTube video player" frameborder="0"
    allow="accelerometer; autoplay; clipboard-write; encrypted-media; gyroscope; picture-in-picture; web-share"
    allowfullscreen>
  </iframe>
  <br>
  <strong>Watch:</strong> Ultralytics YOLOv8 Guides Overview
</p>

## Guides

Here's a compilation of in-depth guides to help you master different aspects of Ultralytics YOLO.

- [YOLO Common Issues](yolo-common-issues.md) ⭐ RECOMMENDED: Practical solutions and troubleshooting tips to the most frequently encountered issues when working with Ultralytics YOLO models.
- [YOLO Performance Metrics](yolo-performance-metrics.md) ⭐ ESSENTIAL: Understand the key metrics like mAP, IoU, and F1 score used to evaluate the performance of your YOLO models. Includes practical examples and tips on how to improve detection accuracy and speed.
- [Model Deployment Options](model-deployment-options.md): Overview of YOLO model deployment formats like ONNX, OpenVINO, and TensorRT, with pros and cons for each to inform your deployment strategy.
- [K-Fold Cross Validation](kfold-cross-validation.md) 🚀 NEW: Learn how to improve model generalization using K-Fold cross-validation technique.
- [Hyperparameter Tuning](hyperparameter-tuning.md) 🚀 NEW: Discover how to optimize your YOLO models by fine-tuning hyperparameters using the Tuner class and genetic evolution algorithms.
- [SAHI Tiled Inference](sahi-tiled-inference.md) 🚀 NEW: Comprehensive guide on leveraging SAHI's sliced inference capabilities with YOLOv8 for object detection in high-resolution images.
- [AzureML Quickstart](azureml-quickstart.md) 🚀 NEW: Get up and running with Ultralytics YOLO models on Microsoft's Azure Machine Learning platform. Learn how to train, deploy, and scale your object detection projects in the cloud.
- [Conda Quickstart](conda-quickstart.md) 🚀 NEW: Step-by-step guide to setting up a [Conda](https://anaconda.org/conda-forge/ultralytics) environment for Ultralytics. Learn how to install and start using the Ultralytics package efficiently with Conda.
- [Docker Quickstart](docker-quickstart.md) 🚀 NEW: Complete guide to setting up and using Ultralytics YOLO models with [Docker](https://hub.docker.com/r/ultralytics/ultralytics). Learn how to install Docker, manage GPU support, and run YOLO models in isolated containers for consistent development and deployment.
- [Raspberry Pi](raspberry-pi.md) 🚀 NEW: Quickstart tutorial to run YOLO models to the latest Raspberry Pi hardware.
- [NVIDIA-Jetson](nvidia-jetson.md) 🚀 NEW: Quickstart guide for deploying YOLO models on NVIDIA Jetson devices.
- [Triton Inference Server Integration](triton-inference-server.md) 🚀 NEW: Dive into the integration of Ultralytics YOLOv8 with NVIDIA's Triton Inference Server for scalable and efficient deep learning inference deployments.
- [YOLO Thread-Safe Inference](yolo-thread-safe-inference.md) 🚀 NEW: Guidelines for performing inference with YOLO models in a thread-safe manner. Learn the importance of thread safety and best practices to prevent race conditions and ensure consistent predictions.
- [Isolating Segmentation Objects](isolating-segmentation-objects.md) 🚀 NEW: Step-by-step recipe and explanation on how to extract and/or isolate objects from images using Ultralytics Segmentation.
- [Edge TPU on Raspberry Pi](coral-edge-tpu-on-raspberry-pi.md): [Google Edge TPU](https://coral.ai/products/accelerator) accelerates YOLO inference on [Raspberry Pi](https://www.raspberrypi.com/).
- [View Inference Images in a Terminal](view-results-in-terminal.md): Use VSCode's integrated terminal to view inference results when using Remote Tunnel or SSH sessions.
- [OpenVINO Latency vs Throughput Modes](optimizing-openvino-latency-vs-throughput-modes.md) - Learn latency and throughput optimization techniques for peak YOLO inference performance.
- [Steps of a Computer Vision Project ](steps-of-a-cv-project.md) 🚀 NEW: Learn about the key steps involved in a computer vision project, including defining goals, selecting models, preparing data, and evaluating results.
- [Defining A Computer Vision Project's Goals](defining-project-goals.md) 🚀 NEW: Walk through how to effectively define clear and measurable goals for your computer vision project. Learn the importance of a well-defined problem statement and how it creates a roadmap for your project.
- [Data Collection and Annotation](data-collection-and-annotation.md) 🚀 NEW: Explore the tools, techniques, and best practices for collecting and annotating data to create high-quality inputs for your computer vision models.
- [Preprocessing Annotated Data](preprocessing_annotated_data.md) 🚀 NEW: Learn about preprocessing and augmenting image data in computer vision projects using YOLOv8, including normalization, dataset augmentation, splitting, and exploratory data analysis (EDA).
- [ROS Quickstart](ros-quickstart.md) 🚀 NEW: Learn how to integrate YOLO with the Robot Operating System (ROS) for real-time object detection in robotics applications, including Point Cloud and Depth images.

## Contribute to Our Guides

We welcome contributions from the community! If you've mastered a particular aspect of Ultralytics YOLO that's not yet covered in our guides, we encourage you to share your expertise. Writing a guide is a great way to give back to the community and help us make our documentation more comprehensive and user-friendly.

To get started, please read our [Contributing Guide](../help/contributing.md) for guidelines on how to open up a Pull Request (PR) 🛠️. We look forward to your contributions!

Let's work together to make the Ultralytics YOLO ecosystem more robust and versatile 🙏!
