# Supplementary material for: A study on an efficient citrus Huanglong disease detection algorithm based on three-channel aggregated attention
Source: PeerJ Comput Sci. 2025 Jul 8;11:e2943. doi: 10.7717/peerj-cs.2943 (PMC12453638; doi:10.7717/peerj-cs.2943)
Supplement: Supplemental Information 3 [file peerj-cs-11-2943-s003.zip › ultralytics-main/docs/en/help/index.md]

---
comments: true
description: Explore the Ultralytics Help Center with guides, FAQs, CI processes, and policies to support your YOLO model experience and contributions.
keywords: Ultralytics, YOLO, help center, documentation, guides, FAQ, contributing, CI, MRE, CLA, code of conduct, security policy, privacy policy
---

Welcome to the Ultralytics Help page! We are dedicated to providing you with detailed resources to enhance your experience with the Ultralytics YOLO models and repositories. This page serves as your portal to guides and documentation designed to assist you with various tasks and answer questions you may encounter while engaging with our repositories.

- [Frequently Asked Questions (FAQ)](FAQ.md): Find answers to common questions and issues encountered by the community of Ultralytics YOLO users and contributors.
- [Contributing Guide](contributing.md): Discover the protocols for making contributions, including how to submit pull requests, report bugs, and more.
- [Continuous Integration (CI) Guide](CI.md): Gain insights into the CI processes we employ, complete with status reports for each Ultralytics repository.
- [Contributor License Agreement (CLA)](CLA.md): Review the CLA to understand the rights and responsibilities associated with contributing to Ultralytics projects.
- [Minimum Reproducible Example (MRE) Guide](minimum_reproducible_example.md): Learn the process for creating an MRE, which is crucial for the timely and effective resolution of bug reports.
- [Code of Conduct](code_of_conduct.md): Our community guidelines support a respectful and open atmosphere for all collaborators.
- [Environmental, Health and Safety (EHS) Policy](environmental-health-safety.md): Delve into our commitment to sustainability and the well-being of all our stakeholders.
- [Security Policy](security.md): Familiarize yourself with our security protocols and the procedure for reporting vulnerabilities.
- [Privacy Policy](privacy.md): Read our privacy policy to understand how we protect your data and respect your privacy in all our services and operations.

We encourage you to review these resources for a seamless and productive experience. Our aim is to foster a helpful and friendly environment for everyone in the Ultralytics community. Should you require additional support, please feel free to reach out via GitHub Issues or our official discussion forums. Happy coding!
