# Supplementary material for: A study on an efficient citrus Huanglong disease detection algorithm based on three-channel aggregated attention
Source: PeerJ Comput Sci. 2025 Jul 8;11:e2943. doi: 10.7717/peerj-cs.2943 (PMC12453638; doi:10.7717/peerj-cs.2943)
Supplement: Supplemental Information 3 [file peerj-cs-11-2943-s003.zip › ultralytics-main/docs/en/hub/index.md]

---
comments: true
description: Discover Ultralytics HUB, the all-in-one web tool for training and deploying YOLOv5 and YOLOv8 models. Get started quickly with pre-trained models and user-friendly features.
keywords: Ultralytics HUB, YOLO models, train YOLO, YOLOv5, YOLOv8, object detection, model deployment, machine learning, deep learning, AI tools, dataset upload, model training
---

# Ultralytics HUB

<div align="center">
<a href="https://ultralytics.com/hub" target="_blank"><img width="100%" src="https://github.com/ultralytics/assets/raw/main/im/ultralytics-hub.png"></a>
<a href="https://docs.ultralytics.com/zh/hub/">中文</a> |
<a href="https://docs.ultralytics.com/ko/hub/">한국어</a> |
<a href="https://docs.ultralytics.com/ja/hub/">日本語</a> |
<a href="https://docs.ultralytics.com/ru/hub/">Русский</a> |
<a href="https://docs.ultralytics.com/de/hub/">Deutsch</a> |
<a href="https://docs.ultralytics.com/fr/hub/">Français</a> |
<a href="https://docs.ultralytics.com/es/hub/">Español</a> |
<a href="https://docs.ultralytics.com/pt/hub/">Português</a> |
<a href="https://docs.ultralytics.com/tr/hub/">Türkçe</a> |
<a href="https://docs.ultralytics.com/vi/hub/">Tiếng Việt</a> |
<a href="https://docs.ultralytics.com/hi/hub/">हिन्दी</a> |
<a href="https://docs.ultralytics.com/ar/hub/">العربية</a>
<br>
<br>

<a href="https://github.com/ultralytics/hub/actions/workflows/ci.yaml"><img src="https://github.com/ultralytics/hub/actions/workflows/ci.yaml/badge.svg" alt="CI CPU"></a> <a href="https://colab.research.google.com/github/ultralytics/hub/blob/main/hub.ipynb"><img src="https://colab.research.google.com/assets/colab-badge.svg" alt="Open In Colab"></a> <a href="https://ultralytics.com/discord"><img alt="Discord" src="https://img.shields.io/discord/1089800235347353640?logo=discord&logoColor=white&label=Discord&color=blue"></a>

</div>

👋 Hello from the [Ultralytics](https://ultralytics.com/) Team! We've been working hard these last few months to launch [Ultralytics HUB](https://ultralytics.com/hub), a new web tool for training and deploying all your YOLOv5 and YOLOv8 🚀 models from one spot!

We hope that the resources here will help you get the most out of HUB. Please browse the HUB <a href="https://docs.ultralytics.com/">Docs</a> for details, raise an issue on <a href="https://github.com/ultralytics/hub/issues/new/choose">GitHub</a> for support, and join our <a href="https://ultralytics.com/discord">Discord</a> community for questions and discussions!

<div align="center">
  <br>
  <a href="https://github.com/ultralytics"><img src="https://github.com/ultralytics/assets/raw/main/social/logo-social-github.png" width="3%" alt="Ultralytics GitHub"></a>
  <img src="https://github.com/ultralytics/assets/raw/main/social/logo-transparent.png" width="3%" alt="space">
  <a href="https://www.linkedin.com/company/ultralytics/"><img src="https://github.com/ultralytics/assets/raw/main/social/logo-social-linkedin.png" width="3%" alt="Ultralytics LinkedIn"></a>
  <img src="https://github.com/ultralytics/assets/raw/main/social/logo-transparent.png" width="3%" alt="space">
  <a href="https://twitter.com/ultralytics"><img src="https://github.com/ultralytics/assets/raw/main/social/logo-social-twitter.png" width="3%" alt="Ultralytics Twitter"></a>
  <img src="https://github.com/ultralytics/assets/raw/main/social/logo-transparent.png" width="3%" alt="space">
  <a href="https://youtube.com/ultralytics?sub_confirmation=1"><img src="https://github.com/ultralytics/assets/raw/main/social/logo-social-youtube.png" width="3%" alt="Ultralytics YouTube"></a>
  <img src="https://github.com/ultralytics/assets/raw/main/social/logo-transparent.png" width="3%" alt="space">
  <a href="https://www.tiktok.com/@ultralytics"><img src="https://github.com/ultralytics/assets/raw/main/social/logo-social-tiktok.png" width="3%" alt="Ultralytics TikTok"></a>
  <img src="https://github.com/ultralytics/assets/raw/main/social/logo-transparent.png" width="3%" alt="space">
  <a href="https://ultralytics.com/bilibili"><img src="https://github.com/ultralytics/assets/raw/main/social/logo-social-bilibili.png" width="3%" alt="Ultralytics BiliBili"></a>
  <img src="https://github.com/ultralytics/assets/raw/main/social/logo-transparent.png" width="3%" alt="space">
  <a href="https://ultralytics.com/discord"><img src="https://github.com/ultralytics/assets/raw/main/social/logo-social-discord.png" width="3%" alt="Ultralytics Discord"></a>
</div>

## Introduction

[Ultralytics HUB](https://ultralytics.com/hub) is designed to be user-friendly and intuitive, allowing users to quickly upload their datasets and train new YOLO models. It also offers a range of pre-trained models to choose from, making it extremely easy for users to get started. Once a model is trained, it can be effortlessly previewed in the [Ultralytics HUB App](app/index.md) before being deployed for real-time classification, object detection, and instance segmentation tasks.

<p align="center">
  <iframe loading="lazy" width="720" height="405" src="https://www.youtube.com/embed/lveF9iCMIzc?si=_Q4WB5kMB5qNe7q6"
    title="YouTube video player" frameborder="0"
    allow="accelerometer; autoplay; clipboard-write; encrypted-media; gyroscope; picture-in-picture; web-share"
    allowfullscreen>
  </iframe>
  <br>
  <strong>Watch:</strong> Train Your Custom YOLO Models In A Few Clicks with Ultralytics HUB
</p>

We hope that the resources here will help you get the most out of HUB. Please browse the HUB <a href="https://docs.ultralytics.com/hub">Docs</a> for details, raise an issue on <a href="https://github.com/ultralytics/hub/issues/new/choose">GitHub</a> for support, and join our <a href="https://ultralytics.com/discord">Discord</a> community for questions and discussions!

- [**Quickstart**](quickstart.md): Start training and deploying models in seconds.
- [**Datasets**](datasets.md): Learn how to prepare and upload your datasets.
- [**Projects**](projects.md): Group your models into projects for improved organization.
- [**Models**](models.md): Train models and export them to various formats for deployment.
- [**Pro**](pro.md): Level up your experience by becoming a Pro user.
- [**Cloud Training**](cloud-training.md): Understand how to train models using our Cloud Training solution.
- [**Inference API**](inference-api.md): Understand how to use our Inference API.
- [**Teams**](teams.md): Collaborate effortlessly with your team.
- [**Integrations**](integrations.md): Explore different integration options.
- [**Ultralytics HUB App**](app/index.md): Learn about the Ultralytics HUB App, which allows you to run models directly on your mobile device.
    - [**iOS**](app/ios.md): Explore CoreML acceleration on iPhones and iPads.
    - [**Android**](app/android.md): Explore TFLite acceleration on Android devices.
