# Supplementary material for: A study on an efficient citrus Huanglong disease detection algorithm based on three-channel aggregated attention
Source: PeerJ Comput Sci. 2025 Jul 8;11:e2943. doi: 10.7717/peerj-cs.2943 (PMC12453638; doi:10.7717/peerj-cs.2943)
Supplement: Supplemental Information 3 [file peerj-cs-11-2943-s003.zip › ultralytics-main/docs/en/hub/models.md]

---
comments: true
description: Explore Ultralytics HUB for easy training, analysis, preview, deployment and sharing of custom vision AI models using YOLOv8. Start training today!.
keywords: Ultralytics HUB, YOLOv8, custom AI models, model training, model deployment, model analysis, vision AI
---

# Ultralytics HUB Models

[Ultralytics HUB](https://ultralytics.com/hub) models provide a streamlined solution for training vision AI models on custom datasets.

The process is user-friendly and efficient, involving a simple three-step creation and accelerated training powered by Ultralytics YOLOv8. During training, real-time updates on model metrics are available so that you can monitor each step of the progress. Once training is completed, you can preview your model and easily deploy it to real-world applications. Therefore, [Ultralytics HUB](https://ultralytics.com/hub) offers a comprehensive yet straightforward system for model creation, training, evaluation, and deployment.

<p align="center">
  <iframe loading="lazy" width="720" height="405" src="https://www.youtube.com/embed/YVlkq5H2tAQ"
    title="YouTube video player" frameborder="0"
    allow="accelerometer; autoplay; clipboard-write; encrypted-media; gyroscope; picture-in-picture; web-share"
    allowfullscreen>
  </iframe>
  <br>
  <strong>Watch:</strong> Ultralytics HUB Training and Validation Overview
</p>

## Train Model

Navigate to the [Models](https://hub.ultralytics.com/models) page by clicking on the **Models** button in the sidebar and click on the **Train Model** button on the top right of the page.

![Ultralytics HUB screenshot of the Models page with an arrow pointing to the Models button in the sidebar and one to the Train Model button](https://raw.githubusercontent.com/ultralytics/assets/main/docs/hub/models/hub_train_model_2.jpg)

??? tip "Tip"

    You can train a model directly from the [Home](https://hub.ultralytics.com/home) page.

    ![Ultralytics HUB screenshot of the Home page with an arrow pointing to the Train Model card](https://raw.githubusercontent.com/ultralytics/assets/main/docs/hub/models/hub_train_model_1.jpg)

This action will trigger the **Train Model** dialog which has three simple steps:

### 1. Dataset

In this step, you have to select the dataset you want to train your model on. After you selected a dataset, click **Continue**.

![Ultralytics HUB screenshot of the Train Model dialog with an arrow pointing to a dataset and one to the Continue button](https://raw.githubusercontent.com/ultralytics/assets/main/docs/hub/models/hub_train_model_3.jpg)

??? tip "Tip"

    You can skip this step if you train a model directly from the Dataset page.

    ![Ultralytics HUB screenshot of the Dataset page with an arrow pointing to the Train Model button](https://raw.githubusercontent.com/ultralytics/assets/main/docs/hub/datasets/hub_upload_dataset_9.jpg)

### 2. Model

In this step, you have to choose the project in which you want to create your model, the name of your model and your model's architecture.

![Ultralytics HUB screenshot of the Train Model dialog with arrows pointing to the project dropdown, model name and Continue button](https://raw.githubusercontent.com/ultralytics/assets/main/docs/hub/models/hub_train_model_4.jpg)

??? note "Note"

    Ultralytics HUB will try to pre-select the project.

    If you opened the **Train Model** dialog as described above, [Ultralytics HUB](https://ultralytics.com/hub) will pre-select the last project you used.

    If you opened the **Train Model** dialog from the Project page, [Ultralytics HUB](https://ultralytics.com/hub) will pre-select the project you were inside of.

    ![Ultralytics HUB screenshot of the Project page with an arrow pointing to the Train Model button](https://raw.githubusercontent.com/ultralytics/assets/main/docs/hub/projects/hub_create_project_5.jpg)

    In case you don't have a project created yet, you can set the name of your project in this step and it will be created together with your model.

!!! Info "Info"

    You can read more about the available [YOLOv8](https://docs.ultralytics.com/models/yolov8) (and [YOLOv5](https://docs.ultralytics.com/models/yolov5)) architectures in our documentation.

By default, your model will use a pre-trained model (trained on the [COCO](https://docs.ultralytics.com/datasets/detect/coco) dataset) to reduce training time. You can change this behavior and tweak your model's configuration by opening the **Advanced Model Configuration** accordion.

![Ultralytics HUB screenshot of the Train Model dialog with an arrow pointing to the Advanced Model Configuration accordion](https://raw.githubusercontent.com/ultralytics/assets/main/docs/hub/models/hub_train_model_5.jpg)

!!! note "Note"

    You can easily change the most common model configuration options (such as the number of epochs) but you can also use the **Custom** option to access all [Train Settings](https://docs.ultralytics.com/modes/train/#train-settings) relevant to [Ultralytics HUB](https://ultralytics.com/hub).

<p align="center">
  <br>
  <iframe loading="lazy" width="720" height="405" src="https://www.youtube.com/embed/Unt4Lfid7aY"
    title="YouTube video player" frameborder="0"
    allow="accelerometer; autoplay; clipboard-write; encrypted-media; gyroscope; picture-in-picture; web-share"
    allowfullscreen>
  </iframe>
  <br>
  <strong>Watch:</strong> How to Configure Ultralytics YOLOv8 Training Parameters in Ultralytics HUB
</p>

Alternatively, you start training from one of your previously trained models by clicking on the **Custom** tab.

![Ultralytics HUB screenshot of the Train Model dialog with an arrow pointing to the Custom tab](https://raw.githubusercontent.com/ultralytics/assets/main/docs/hub/models/hub_train_model_6.jpg)

When you're happy with your model configuration, click **Continue**.

### 3. Train

In this step, you will start training you model.

??? note "Note"

    When you are on this step, you have the option to close the **Train Model** dialog and start training your model from the Model page later.

    ![Ultralytics HUB screenshot of the Model page with an arrow pointing to the Start Training card](https://raw.githubusercontent.com/ultralytics/assets/main/docs/hub/cloud-training/hub_cloud_training_train_model_2.jpg)

[Ultralytics HUB](https://ultralytics.com/hub) offers three training options:

- [Ultralytics Cloud](./cloud-training.md)
- Google Colab
- Bring your own agent

#### a. Ultralytics Cloud

You need to [upgrade](./pro.md#upgrade) to the [Pro Plan](./pro.md) in order to access [Ultralytics Cloud](./cloud-training.md).

![Ultralytics HUB screenshot of the Train Model dialog](https://raw.githubusercontent.com/ultralytics/assets/main/docs/hub/models/hub_train_model_7.jpg)

To train models using our [Cloud Training](./cloud-training.md) solution, read the [Ultralytics Cloud Training](./cloud-training.md) documentation.

#### b. Google Colab

To start training your model using [Google Colab](https://colab.research.google.com/github/ultralytics/hub/blob/master/hub.ipynb), follow the instructions shown in the [Ultralytics HUB](https://ultralytics.com/hub) **Train Model** dialog or on the [Google Colab](https://colab.research.google.com/github/ultralytics/hub/blob/master/hub.ipynb) notebook.

<a href="https://colab.research.google.com/github/ultralytics/hub/blob/master/hub.ipynb" target="_blank">
    <img src="https://colab.research.google.com/assets/colab-badge.svg" alt="Open In Colab">
</a>

![Ultralytics HUB screenshot of the Train Model dialog with arrows pointing to instructions](https://raw.githubusercontent.com/ultralytics/assets/main/docs/hub/models/hub_train_model_8.jpg)

When the training starts, you can click **Done** and monitor the training progress on the Model page.

![Ultralytics HUB screenshot of the Train Model dialog with an arrow pointing to the Done button](https://raw.githubusercontent.com/ultralytics/assets/main/docs/hub/models/hub_train_model_9.jpg)

![Ultralytics HUB screenshot of the Model page of a model that is currently training](https://raw.githubusercontent.com/ultralytics/assets/main/docs/hub/models/hub_train_model_10.jpg)

!!! note "Note"

    In case the training stops and a checkpoint was saved, you can resume training your model from the Model page.

    ![Ultralytics HUB screenshot of the Model page with an arrow pointing to the Resume Training card](https://raw.githubusercontent.com/ultralytics/assets/main/docs/hub/models/hub_train_model_11.jpg)

#### c. Bring your own agent

<p align="center">
  <iframe loading="lazy" width="720" height="405" src="https://www.youtube.com/embed/S_J-Dyw15i0"
    title="YouTube video player" frameborder="0"
    allow="accelerometer; autoplay; clipboard-write; encrypted-media; gyroscope; picture-in-picture; web-share"
    allowfullscreen>
  </iframe>
  <br>
  <strong>Watch:</strong> Bring your Own Agent model training using Ultralytics HUB
</p>

To start training your model using your own agent, follow the instructions shown in the [Ultralytics HUB](https://ultralytics.com/hub) **Train Model** dialog.

![Ultralytics HUB screenshot of the Train Model dialog with arrows pointing to instructions](https://raw.githubusercontent.com/ultralytics/assets/main/docs/hub/models/hub_train_model_12.jpg)

Install the `ultralytics` package from [PyPI](https://pypi.org/project/ultralytics).

```bash
pip install -U ultralytics
```

Next, use the Python code provided to start training the model.

When the training starts, you can click **Done** and monitor the training progress on the Model page.

![Ultralytics HUB screenshot of the Train Model dialog with an arrow pointing to the Done button](https://raw.githubusercontent.com/ultralytics/assets/main/docs/hub/models/hub_train_model_13.jpg)

![Ultralytics HUB screenshot of the Model page of a model that is currently training](https://raw.githubusercontent.com/ultralytics/assets/main/docs/hub/models/hub_train_model_14.jpg)

!!! note "Note"

    In case the training stops and a checkpoint was saved, you can resume training your model from the Model page.

    ![Ultralytics HUB screenshot of the Model page with an arrow pointing to the Resume Training card](https://raw.githubusercontent.com/ultralytics/assets/main/docs/hub/models/hub_train_model_15.jpg)

## Analyze Model

After you [train a model](#train-model), you can analyze the model metrics.

The **Train** tab presents the most important metrics carefully grouped based on the task.

![Ultralytics HUB screenshot of the Model page of a trained model](https://raw.githubusercontent.com/ultralytics/assets/main/docs/hub/models/hub_analyze_model_1.jpg)

To access all model metrics, click on the **Charts** tab.

![Ultralytics HUB screenshot of the Preview tab inside the Model page with an arrow pointing to the Charts tab](https://raw.githubusercontent.com/ultralytics/assets/main/docs/hub/models/hub_analyze_model_2.jpg)

??? tip "Tip"

    Each chart can be enlarged for better visualization.

    ![Ultralytics HUB screenshot of the Train tab inside the Model page with an arrow pointing to the expand icon of one of the charts](https://raw.githubusercontent.com/ultralytics/assets/main/docs/hub/models/hub_analyze_model_3.jpg)

    ![Ultralytics HUB screenshot of the Train tab inside the Model page with one of the charts expanded](https://raw.githubusercontent.com/ultralytics/assets/main/docs/hub/models/hub_analyze_model_4.jpg)

    Furthermore, to properly analyze the data, you can utilize the zoom feature.

    ![Ultralytics HUB screenshot of the Train tab inside the Model page with one of the charts expanded and zoomed](https://raw.githubusercontent.com/ultralytics/assets/main/docs/hub/models/hub_analyze_model_5.jpg)

## Preview Model

After you [train a model](#train-model), you can preview it by clicking on the **Preview** tab.

In the **Test** card, you can select a preview image from the dataset used during training or upload an image from your device.

![Ultralytics HUB screenshot of the Preview tab inside the Model page with an arrow pointing to Charts tab and one to the Test card](https://raw.githubusercontent.com/ultralytics/assets/main/docs/hub/models/hub_preview_model_1.jpg)

!!! note "Note"

    You can also use your camera to take a picture and run inference on it directly.

    ![Ultralytics HUB screenshot of the Preview tab inside the Model page with an arrow pointing to Camera tab inside the Test card](https://raw.githubusercontent.com/ultralytics/assets/main/docs/hub/models/hub_preview_model_2.jpg)

Furthermore, you can preview your model in real-time directly on your [iOS](https://apps.apple.com/xk/app/ultralytics/id1583935240) or [Android](https://play.google.com/store/apps/details?id=com.ultralytics.ultralytics_app) mobile device by [downloading](https://ultralytics.com/app_install) our [Ultralytics HUB App](app/index.md).

![Ultralytics HUB screenshot of the Deploy tab inside the Model page with arrow pointing to the Real-Time Preview card](https://raw.githubusercontent.com/ultralytics/assets/main/docs/hub/models/hub_preview_model_3.jpg)

## Deploy Model

After you [train a model](#train-model), you can export it to 13 different formats, including ONNX, OpenVINO, CoreML, TensorFlow, Paddle and many others.

![Ultralytics HUB screenshot of the Deploy tab inside the Model page with an arrow pointing to the Export card and all formats exported](https://raw.githubusercontent.com/ultralytics/assets/main/docs/hub/models/hub_deploy_model_1.jpg)

??? tip "Tip"

    You can customize the export options of each format if you open the export actions dropdown and click on the **Advanced** option.

    ![Ultralytics HUB screenshot of the Deploy tab inside the Model page with an arrow pointing to the Advanced option of one of the formats](https://raw.githubusercontent.com/ultralytics/assets/main/docs/hub/models/hub_deploy_model_2.jpg)

!!! note "Note"

    You can re-export each format if you open the export actions dropdown and click on the **Advanced** option.

You can also use our [Inference API](./inference-api.md) in production.

![Ultralytics HUB screenshot of the Deploy tab inside the Model page with an arrow pointing to the Ultralytics Inference API card](https://raw.githubusercontent.com/ultralytics/assets/main/docs/hub/inference-api/hub_inference_api_1.jpg)

Read the [Ultralytics Inference API](./inference-api.md) documentation for more information.

## Share Model

!!! info "Info"

    [Ultralytics HUB](https://ultralytics.com/hub)'s sharing functionality provides a convenient way to share models with others. This feature is designed to accommodate both existing [Ultralytics HUB](https://ultralytics.com/hub) users and those who have yet to create an account.

??? note "Note"

    You have control over the general access of your models.

    You can choose to set the general access to "Private", in which case, only you will have access to it. Alternatively, you can set the general access to "Unlisted" which grants viewing access to anyone who has the direct link to the model, regardless of whether they have an [Ultralytics HUB](https://ultralytics.com/hub) account or not.

Navigate to the Model page of the model you want to share, open the model actions dropdown and click on the **Share** option. This action will trigger the **Share Model** dialog.

![Ultralytics HUB screenshot of the Model page with an arrow pointing to the Share option](https://raw.githubusercontent.com/ultralytics/assets/main/docs/hub/models/hub_share_model_1.jpg)

??? tip "Tip"

    You can also share a model directly from the [Models](https://hub.ultralytics.com/models) page or from the Project page of the project where your model is located.

    ![Ultralytics HUB screenshot of the Models page with an arrow pointing to the Share option of one of the models](https://raw.githubusercontent.com/ultralytics/assets/main/docs/hub/models/hub_share_model_2.jpg)

Set the general access to "Unlisted" and click **Save**.

![Ultralytics HUB screenshot of the Share Model dialog with an arrow pointing to the dropdown and one to the Save button](https://raw.githubusercontent.com/ultralytics/assets/main/docs/hub/models/hub_share_model_3.jpg)

Now, anyone who has the direct link to your model can view it.

??? tip "Tip"

    You can easily click on the model's link shown in the **Share Model** dialog to copy it.

    ![Ultralytics HUB screenshot of the Share Model dialog with an arrow pointing to the model's link](https://raw.githubusercontent.com/ultralytics/assets/main/docs/hub/models/hub_share_model_4.jpg)

## Edit Model

Navigate to the Model page of the model you want to edit, open the model actions dropdown and click on the **Edit** option. This action will trigger the **Update Model** dialog.

![Ultralytics HUB screenshot of the Model page with an arrow pointing to the Edit option](https://raw.githubusercontent.com/ultralytics/assets/main/docs/hub/models/hub_edit_model_1.jpg)

??? tip "Tip"

    You can also edit a model directly from the [Models](https://hub.ultralytics.com/models) page or from the Project page of the project where your model is located.

    ![Ultralytics HUB screenshot of the Models page with an arrow pointing to the Edit option of one of the models](https://raw.githubusercontent.com/ultralytics/assets/main/docs/hub/models/hub_edit_model_2.jpg)

Apply the desired modifications to your model and then confirm the changes by clicking **Save**.

![Ultralytics HUB screenshot of the Update Model dialog with an arrow pointing to the Save button](https://raw.githubusercontent.com/ultralytics/assets/main/docs/hub/models/hub_edit_model_3.jpg)

## Delete Model

Navigate to the Model page of the model you want to delete, open the model actions dropdown and click on the **Delete** option. This action will delete the model.

![Ultralytics HUB screenshot of the Model page with an arrow pointing to the Delete option](https://raw.githubusercontent.com/ultralytics/assets/main/docs/hub/models/hub_delete_model_1.jpg)

??? tip "Tip"

    You can also delete a model directly from the [Models](https://hub.ultralytics.com/models) page or from the Project page of the project where your model is located.

    ![Ultralytics HUB screenshot of the Models page with an arrow pointing to the Delete option of one of the models](https://raw.githubusercontent.com/ultralytics/assets/main/docs/hub/models/hub_delete_model_2.jpg)

!!! note "Note"

    If you change your mind, you can restore the model from the [Trash](https://hub.ultralytics.com/trash) page.

    ![Ultralytics HUB screenshot of the Trash page with an arrow pointing to the Restore option of one of the models](https://raw.githubusercontent.com/ultralytics/assets/main/docs/hub/models/hub_delete_model_3.jpg)
