# Supplementary material for: A study on an efficient citrus Huanglong disease detection algorithm based on three-channel aggregated attention
Source: PeerJ Comput Sci. 2025 Jul 8;11:e2943. doi: 10.7717/peerj-cs.2943 (PMC12453638; doi:10.7717/peerj-cs.2943)
Supplement: Supplemental Information 3 [file peerj-cs-11-2943-s003.zip › ultralytics-main/docs/en/integrations/google-colab.md]

---
comments: true
description: Learn how to efficiently train Ultralytics YOLOv8 models using Google Colab's powerful cloud-based environment. Start your project with ease.
keywords: YOLOv8, Google Colab, machine learning, deep learning, model training, GPU, TPU, cloud computing, Jupyter Notebook, Ultralytics
---

# Accelerating YOLOv8 Projects with Google Colab

Many developers lack the powerful computing resources needed to build deep learning models. Acquiring high-end hardware or renting a decent GPU can be expensive. Google Colab is a great solution to this. It's a browser-based platform that allows you to work with large datasets, develop complex models, and share your work with others without a huge cost.

You can use Google Colab to work on projects related to [Ultralytics YOLOv8](https://github.com/ultralytics/ultralytics) models. Google Colab's user-friendly environment is well suited for efficient model development and experimentation. Let's learn more about Google Colab, its key features, and how you can use it to train YOLOv8 models.

## Google Colaboratory

Google Colaboratory, commonly known as Google Colab, was developed by Google Research in 2017. It is a free online cloud-based Jupyter Notebook environment that allows you to train your machine learning and deep learning models on CPUs, GPUs, and TPUs. The motivation behind developing Google Colab was Google's broader goals to advance AI technology and educational tools, and encourage the use of cloud services.

You can use Google Colab regardless of the specifications and configurations of your local computer. All you need is a Google account and a web browser, and you're good to go.

## Training YOLOv8 Using Google Colaboratory

Training YOLOv8 models on Google Colab is pretty straightforward. Thanks to the integration, you can access the [Google Colab YOLOv8 Notebook](https://colab.research.google.com/github/ultralytics/ultralytics/blob/main/examples/tutorial.ipynb) and start training your model immediately. For a detailed understanding of the model training process and best practices, refer to our [YOLOv8 Model Training guide](../modes/train.md).

Sign in to your Google account and run the notebook's cells to train your model.

![Training YOLOv8 Using Google Colab](https://github.com/ultralytics/ultralytics/assets/25847604/71779530-619e-4518-aced-5d56e1e8eab3)

Learn how to train a YOLOv8 model with custom data on YouTube with Nicolai. Check out the guide below.

<p align="center">
  <br>
  <iframe loading="lazy" width="720" height="405" src="https://www.youtube.com/embed/LNwODJXcvt4?si=lB9UAc4hatSSEr2a"
    title="YouTube video player" frameborder="0"
    allow="accelerometer; autoplay; clipboard-write; encrypted-media; gyroscope; picture-in-picture; web-share"
    allowfullscreen>
  </iframe>
  <br>
  <strong>Watch:</strong> How to Train Ultralytics YOLOv8 models on Your Custom Dataset in Google Colab | Episode 3
</p>

### Common Questions While Working with Google Colab

When working with Google Colab, you might have a few common questions. Let's answer them.

**Q: Why does my Google Colab session timeout?**  
A: Google Colab sessions can time out due to inactivity, especially for free users who have a limited session duration.

**Q: Can I increase the session duration in Google Colab?**  
A: Free users face limits, but Google Colab Pro offers extended session durations.

**Q: What should I do if my session closes unexpectedly?**  
A: Regularly save your work to Google Drive or GitHub to avoid losing unsaved progress.

**Q: How can I check my session status and resource usage?**  
A: Colab provides 'RAM Usage' and 'Disk Usage' metrics in the interface to monitor your resources.

**Q: Can I run multiple Colab sessions simultaneously?**  
A: Yes, but be cautious about resource usage to avoid performance issues.

**Q: Does Google Colab have GPU access limitations?**  
A: Yes, free GPU access has limitations, but Google Colab Pro provides more substantial usage options.

## Key Features of Google Colab

Now, let's look at some of the standout features that make Google Colab a go-to platform for machine learning projects:

- **Library Support:** Google Colab includes pre-installed libraries for data analysis and machine learning and allows additional libraries to be installed as needed. It also supports various libraries for creating interactive charts and visualizations.

- **Hardware Resources:** Users also switch between different hardware options by modifying the runtime settings as shown below. Google Colab provides access to advanced hardware like Tesla K80 GPUs and TPUs, which are specialized circuits designed specifically for machine learning tasks.

![Runtime Settings](https://github.com/ultralytics/ultralytics/assets/25847604/89a71a81-2784-4182-ad53-f024807d1dcc)

- **Collaboration:** Google Colab makes collaborating and working with other developers easy. You can easily share your notebooks with others and perform edits in real-time.

- **Custom Environment:** Users can install dependencies, configure the system, and use shell commands directly in the notebook.

- **Educational Resources:** Google Colab offers a range of tutorials and example notebooks to help users learn and explore various functionalities.

## Why Should You Use Google Colab for Your YOLOv8 Projects?

There are many options for training and evaluating YOLOv8 models, so what makes the integration with Google Colab unique? Let's explore the advantages of this integration:

- **Zero Setup:** Since Colab runs in the cloud, users can start training models immediately without the need for complex environment setups. Just create an account and start coding.

- **Form Support:** It allows users to create forms for parameter input, making it easier to experiment with different values.

- **Integration with Google Drive:** Colab seamlessly integrates with Google Drive to make data storage, access, and management simple. Datasets and models can be stored and retrieved directly from Google Drive.

- **Markdown Support:** You can use Markdown format for enhanced documentation within notebooks.

- **Scheduled Execution:** Developers can set notebooks to run automatically at specified times.

- **Extensions and Widgets:** Google Colab allows for adding functionality through third-party extensions and interactive widgets.

## Keep Learning about Google Colab

If you'd like to dive deeper into Google Colab, here are a few resources to guide you.

- **[Training Custom Datasets with Ultralytics YOLOv8 in Google Colab](https://www.ultralytics.com/blog/training-custom-datasets-with-ultralytics-yolov8-in-google-colab)**: Learn how to train custom datasets with Ultralytics YOLOv8 on Google Colab. This comprehensive blog post will take you through the entire process, from initial setup to the training and evaluation stages.

- **[Curated Notebooks](https://colab.google/notebooks/)**: Here you can explore a series of organized and educational notebooks, each grouped by specific topic areas.

- **[Google Colab's Medium Page](https://medium.com/google-colab)**: You can find tutorials, updates, and community contributions here that can help you better understand and utilize this tool.

## Summary

We've discussed how you can easily experiment with Ultralytics YOLOv8 models on Google Colab. You can use Google Colab to train and evaluate your models on GPUs and TPUs with a few clicks.

For more details, visit [Google Colab's FAQ page](https://research.google.com/colaboratory/intl/en-GB/faq.html).

Interested in more YOLOv8 integrations? Visit the [Ultralytics integration guide page](index.md) to explore additional tools and capabilities that can improve your machine-learning projects.
