# Supplementary material for: A study on an efficient citrus Huanglong disease detection algorithm based on three-channel aggregated attention
Source: PeerJ Comput Sci. 2025 Jul 8;11:e2943. doi: 10.7717/peerj-cs.2943 (PMC12453638; doi:10.7717/peerj-cs.2943)
Supplement: Supplemental Information 3 [file peerj-cs-11-2943-s003.zip › ultralytics-main/docs/en/reference/data/augment.md]

---
description: Explore Ultralytics image augmentation techniques like MixUp, Mosaic, and Random Perspective for enhancing model training. Improve your deep learning models now.
keywords: Ultralytics, image augmentation, MixUp, Mosaic, Random Perspective, deep learning, model training, YOLO
---

# Reference for `ultralytics/data/augment.py`

!!! Note

    This file is available at [https://github.com/ultralytics/ultralytics/blob/main/ultralytics/data/augment.py](https://github.com/ultralytics/ultralytics/blob/main/ultralytics/data/augment.py). If you spot a problem please help fix it by [contributing](https://docs.ultralytics.com/help/contributing/) a [Pull Request](https://github.com/ultralytics/ultralytics/edit/main/ultralytics/data/augment.py) 🛠️. Thank you 🙏!

<br><br>

## ::: ultralytics.data.augment.BaseTransform

<br><br>

## ::: ultralytics.data.augment.Compose

<br><br>

## ::: ultralytics.data.augment.BaseMixTransform

<br><br>

## ::: ultralytics.data.augment.Mosaic

<br><br>

## ::: ultralytics.data.augment.MixUp

<br><br>

## ::: ultralytics.data.augment.RandomPerspective

<br><br>

## ::: ultralytics.data.augment.RandomHSV

<br><br>

## ::: ultralytics.data.augment.RandomFlip

<br><br>

## ::: ultralytics.data.augment.LetterBox

<br><br>

## ::: ultralytics.data.augment.CopyPaste

<br><br>

## ::: ultralytics.data.augment.Albumentations

<br><br>

## ::: ultralytics.data.augment.Format

<br><br>

## ::: ultralytics.data.augment.RandomLoadText

<br><br>

## ::: ultralytics.data.augment.ClassifyLetterBox

<br><br>

## ::: ultralytics.data.augment.CenterCrop

<br><br>

## ::: ultralytics.data.augment.ToTensor

<br><br>

## ::: ultralytics.data.augment.v8_transforms

<br><br>

## ::: ultralytics.data.augment.classify_transforms

<br><br>

## ::: ultralytics.data.augment.classify_augmentations

<br><br>
