# Supplementary material for: A study on an efficient citrus Huanglong disease detection algorithm based on three-channel aggregated attention
Source: PeerJ Comput Sci. 2025 Jul 8;11:e2943. doi: 10.7717/peerj-cs.2943 (PMC12453638; doi:10.7717/peerj-cs.2943)
Supplement: Supplemental Information 3 [file peerj-cs-11-2943-s003.zip › ultralytics-main/docs/en/reference/data/base.md]

---
description: Explore the Ultralytics BaseDataset class for efficient image loading and processing with custom transformations and caching options.
keywords: Ultralytics, BaseDataset, image processing, data augmentation, YOLO, dataset class, image caching
---

# Reference for `ultralytics/data/base.py`

!!! Note

    This file is available at [https://github.com/ultralytics/ultralytics/blob/main/ultralytics/data/base.py](https://github.com/ultralytics/ultralytics/blob/main/ultralytics/data/base.py). If you spot a problem please help fix it by [contributing](https://docs.ultralytics.com/help/contributing/) a [Pull Request](https://github.com/ultralytics/ultralytics/edit/main/ultralytics/data/base.py) 🛠️. Thank you 🙏!

<br><br>

## ::: ultralytics.data.base.BaseDataset

<br><br>
