# Supplementary material for: A study on an efficient citrus Huanglong disease detection algorithm based on three-channel aggregated attention
Source: PeerJ Comput Sci. 2025 Jul 8;11:e2943. doi: 10.7717/peerj-cs.2943 (PMC12453638; doi:10.7717/peerj-cs.2943)
Supplement: Supplemental Information 3 [file peerj-cs-11-2943-s003.zip › ultralytics-main/docs/en/reference/data/build.md]

---
description: Explore the functionality and examples of data builders like InfiniteDataLoader and various YOLO dataset builders in Ultralytics.
keywords: Ultralytics, Data Builders, InfiniteDataLoader, YOLO dataset, build.py, AI, Machine Learning
---

# Reference for `ultralytics/data/build.py`

!!! Note

    This file is available at [https://github.com/ultralytics/ultralytics/blob/main/ultralytics/data/build.py](https://github.com/ultralytics/ultralytics/blob/main/ultralytics/data/build.py). If you spot a problem please help fix it by [contributing](https://docs.ultralytics.com/help/contributing/) a [Pull Request](https://github.com/ultralytics/ultralytics/edit/main/ultralytics/data/build.py) 🛠️. Thank you 🙏!

<br><br>

## ::: ultralytics.data.build.InfiniteDataLoader

<br><br>

## ::: ultralytics.data.build._RepeatSampler

<br><br>

## ::: ultralytics.data.build.seed_worker

<br><br>

## ::: ultralytics.data.build.build_yolo_dataset

<br><br>

## ::: ultralytics.data.build.build_grounding

<br><br>

## ::: ultralytics.data.build.build_dataloader

<br><br>

## ::: ultralytics.data.build.check_source

<br><br>

## ::: ultralytics.data.build.load_inference_source

<br><br>
