# Supplementary material for: A study on an efficient citrus Huanglong disease detection algorithm based on three-channel aggregated attention
Source: PeerJ Comput Sci. 2025 Jul 8;11:e2943. doi: 10.7717/peerj-cs.2943 (PMC12453638; doi:10.7717/peerj-cs.2943)
Supplement: Supplemental Information 3 [file peerj-cs-11-2943-s003.zip › ultralytics-main/docs/en/reference/data/dataset.md]

---
description: Explore the YOLODataset and its subclasses for object detection, segmentation, and multi-modal tasks. Find details on dataset loading, caching, and augmentation.
keywords: Ultralytics, YOLODataset, object detection, segmentation, dataset loading, caching, data augmentation
---

# Reference for `ultralytics/data/dataset.py`

!!! Note

    This file is available at [https://github.com/ultralytics/ultralytics/blob/main/ultralytics/data/dataset.py](https://github.com/ultralytics/ultralytics/blob/main/ultralytics/data/dataset.py). If you spot a problem please help fix it by [contributing](https://docs.ultralytics.com/help/contributing/) a [Pull Request](https://github.com/ultralytics/ultralytics/edit/main/ultralytics/data/dataset.py) 🛠️. Thank you 🙏!

<br><br>

## ::: ultralytics.data.dataset.YOLODataset

<br><br>

## ::: ultralytics.data.dataset.YOLOMultiModalDataset

<br><br>

## ::: ultralytics.data.dataset.GroundingDataset

<br><br>

## ::: ultralytics.data.dataset.YOLOConcatDataset

<br><br>

## ::: ultralytics.data.dataset.SemanticDataset

<br><br>

## ::: ultralytics.data.dataset.ClassificationDataset

<br><br>
