# Supplementary material for: A study on an efficient citrus Huanglong disease detection algorithm based on three-channel aggregated attention
Source: PeerJ Comput Sci. 2025 Jul 8;11:e2943. doi: 10.7717/peerj-cs.2943 (PMC12453638; doi:10.7717/peerj-cs.2943)
Supplement: Supplemental Information 3 [file peerj-cs-11-2943-s003.zip › ultralytics-main/docs/en/reference/data/explorer/explorer.md]

---
comments: true
description: Explore the Ultralytics data explorer functions including YOLO dataset handling, image querying, embedding generation, and similarity indexing.
keywords: Ultralytics, YOLO, data explorer, image querying, embeddings, similarity index, python, machine learning
---

# Reference for `ultralytics/data/explorer/explorer.py`

!!! Note

    This file is available at [https://github.com/ultralytics/ultralytics/blob/main/ultralytics/data/explorer/explorer.py](https://github.com/ultralytics/ultralytics/blob/main/ultralytics/data/explorer/explorer.py). If you spot a problem please help fix it by [contributing](https://docs.ultralytics.com/help/contributing/) a [Pull Request](https://github.com/ultralytics/ultralytics/edit/main/ultralytics/data/explorer/explorer.py) 🛠️. Thank you 🙏!

<br><br>

## ::: ultralytics.data.explorer.explorer.ExplorerDataset

<br><br>

## ::: ultralytics.data.explorer.explorer.Explorer

<br><br>
